# Supplementary material for: Common Genetic Variants and Risk for HPV Persistence and Progression to Cervical Cancer
Source: PLoS One. 2010 Jan 13;5(1):e8667. doi: 10.1371/journal.pone.0008667 (PMC2801608; doi:10.1371/journal.pone.0008667)
Supplement: Table S1 — (0.83 MB XLS) [file pone.0008667.s001.xls]

## Sheet: suppl.table2.y2009m08d18
Table S1. Annotation of genes and SNPs evaluated in the Guanacaste, Costa Rica population for evaluation of CIN3/cancer, HPV persistence and progression to CIN3/cancer.
Gene Region	DB SNP ID	Chromosome	Chromosomal position	Genomic position
ALKBH3	rs12804822*	11	43842113	g.-18665G>T
	rs2863000	11	43842941	g.-17837C>T
	rs7934642	11	43844770	g.-16008A>C
	rs11037690	11	43847375	g.-13403A>G
	rs11037691	11	43848213	g.-12565A>C
	rs7111355	11	43849669	g.-11109A>G
	rs10838191	11	43850234	g.-10544G>A
	rs10838192	11	43853233	g.-7545C>T
	rs3740983	11	43864680	g.IVS4-52T>G
	rs7101434	11	43864806	g.IVS5+27C>T
	rs3740985*	11	43870283	g.IVS7+28G>A
	rs1554316	11	43871114	g.IVS7+859C>T
	rs2460131	11	43876362	g.IVS7-3280C>G
	rs2434473	11	43881654	g.IVS8+1803T>C
	rs11037726	11	43882016	g.IVS8+2165T>A
	rs11037732	11	43885434	g.IVS8+5583G>A
	rs2902378	11	43890697	g.IVS8-6467G>A
	rs10838200	11	43892715	g.IVS8-4449A>G
	rs10768994	11	43893521	g.IVS8-3643T>C
	rs10768995	11	43896498	g.IVS8-666C>G
	rs2434470	11	43897178	g.Ex9+15C>G
	rs2292889	11	43898353	g.Ex10-37C>G
	rs2292891	11	43898762	g.*625C>T
	rs883856	11	43899570	g.*1433T>C
	rs868784	11	43900964	g.*2827A>G
	rs7120674	11	43901026	g.*2889C>T
	rs3893853	11	43902023	g.*3886C>T
	rs4755217	11	43902195	g.*4058A>G
	rs1973717	11	43903543	g.*5406A>G
	rs2434484	11	43905584	g.*7447G>T
	rs7103602	11	43906087	g.*7950A>G
ALOXE3,PER1	rs6503086	17	7977353	g.-15319C>A
APEX1	rs8017682	14	19973618	g.-20026A>G
	rs8017603	14	19973746	g.-19898C>T
	rs12432116	14	19975059	g.-18585G>T
	rs10131831	14	19975090	g.-18554A>G
	rs1878705	14	19975355	g.-18289G>A
	rs7150924	14	19975885	g.-17759A>G
	rs2184283	14	19976454	g.-17190G>C
	rs12878052	14	19976700	g.-16944C>T
	rs8019594	14	19977304	g.-16340G>T
	rs8003245	14	19977394	g.-16250A>T
	rs8015748	14	19977506	g.-16138C>T
	rs11160682	14	19978193	g.-15451A>G
	rs938891	14	19978500	g.-15144G>C
	rs938890	14	19978564	g.-15080G>A
	rs938889	14	19978581	g.-15063T>C
	rs938888	14	19978652	g.-14992T>C
	rs11624126	14	19978859	g.-14785C>T
	rs17277375	14	19979312	g.-14332C>T
	rs2319196	14	19979656	g.-13988A>G
	rs17111750	14	19980248	g.-13396C>T
	rs7153128	14	19980895	g.-12749A>T
	rs7140314	14	19983132	g.-10512C>G
	rs4465523	14	19983363	g.-10281A>G
	rs4429194	14	19983547	g.-10097C>G
	rs2275008	14	19986089	g.IVS7+16A>G
	rs938885*	14	19986401	g.IVS6-231T>G
	rs3120073	14	19986545	g.IVS6+187A>G
	rs938883	14	19986798	g.Ex6+13A>G
	rs938882	14	19986827	g.IVS5-17C>T
	rs938881	14	19987282	g.IVS3-17T>A
	rs999692	14	19987505	g.IVS3-240A>G
	rs1760944	14	19992989	g.Ex1+50A>C
	rs1048945*	14	19994007	g.Ex3-94G>C
	rs3136818	14	19994289	g.IVS3+189T>A
	rs1760943*	14	19996539	g.Ex7+163T>C
	rs1629478*	14	20000915	g.*5407G>C
	rs1713460	14	20003455	g.*7947G>A
	rs1713459	14	20003839	g.*8331T>C
APEX2	rs7058927	X	55024102	g.IVS1+12967T>C
	rs12009010	X	55029857	g.IVS1+7212T>G
	rs7059574	X	55041284	g.-2296T>G
	rs2301417	X	55045575	g.Ex3-15A>G
	rs704145	X	55052008	g.*1414C>T
	rs6612250	X	55052282	g.Ex12-70A>C
	rs6612253	X	55053479	g.IVS11-978T>C
	rs7881427	X	55056329	g.IVS11+315A>G
	rs17250674	X	55058330	g.IVS9-157C>T
APTX	rs10971249*	9	32954770	g.*8911C>T
	rs10813912	9	32965210	g.IVS7-651T>C
	rs10971259	9	32968806	g.IVS7-4247G>A
	rs10971263	9	32969984	g.IVS7+4645T>C
	rs13296038	9	32970420	g.IVS7+4209G>A
	rs10813916	9	32980132	g.IVS2-46A>G
	rs1888869	9	32988237	g.IVS1-889C>G
	rs10971316	9	33003962	g.-12359T>C
	rs10971333	9	33008972	g.-17369G>A
ATM	rs228606	11	107593057	g.IVS1+5380C>A
	rs10160256*	11	107594343	g.IVS1+4094G>A
	rs183459	11	107594407	g.IVS1+4030C>A
	rs4987886*	11	107601263	g.IVS1+2140A>T
	rs3218693*	11	107603453	g.IVS1-79A>G
	rs4987907	11	107605098	g.IVS3-17A>G
	rs2234997	11	107611653	g.Ex5+47T>A
	rs4987923	11	107621622	g.IVS7+659C>G
	rs4987961*	11	107634301	g.IVS15-622C>T
	rs672655	11	107634867	g.IVS15-56A>G
	rs11212570	11	107635922	g.IVS16+910G>A
	rs1800056*	11	107643213	g.Ex17-67T>C
	rs228593	11	107646344	g.IVS18-657G>A
	rs664677	11	107648392	g.IVS20-77C>T
	rs1800057*	11	107648666	g.Ex22+8C>G
	rs618499	11	107654049	g.IVS22-1379A>G
	rs4987991*	11	107659860	g.IVS25-304G>A
	rs609261	11	107663344	g.Ex27+16T>C
	rs1800889	11	107668697	g.Ex30-34C>T
	rs4988026*	11	107674714	g.IVS33-937T>C
	rs4988044*	11	107680320	g.IVS36-292T>C
	rs1801516	11	107680672	g.Ex37+61G>A
	rs4988059*	11	107684040	g.IVS38+119G>A
	rs4988074*	11	107689193	g.IVS40+758G>C
	rs4988077	11	107689641	g.IVS40+1206C>G
	rs4988084	11	107692166	g.IVS42+116T>C
	rs7942747	11	107693785	g.IVS43+327C>T
	rs4988099*	11	107699234	g.IVS45+1877A>G
	rs595747	11	107699283	g.IVS45+1926C>T
	rs662218	11	107699738	g.IVS45-1509C>A
	rs4988101	11	107700733	g.IVS45-514C>T
	rs4988111*	11	107703601	g.Ex48+20T>C
	rs227062	11	107710593	g.IVS54-313G>A
	rs227073	11	107717902	g.IVS56-1257G>C
	rs17503908	11	107720607	g.IVS57-1073T>G
	rs11212592*	11	107724057	g.IVS59+755A>G
ATR	rs12629684	3	143645848	g.IVS1+3554T>C
	rs12635931	3	143647425	g.IVS1+1977G>A
	rs1802904	3	143651021	g.Ex47+114G>A
	rs2229032	3	143660834	g.Ex43-76G>A
	rs7630115	3	143693491	g.IVS35+1173C>T
	rs6805118	3	143699606	g.IVS32+523G>A
	rs4256152	3	143702232	g.IVS30-982C>T
	rs9835086	3	143704488	g.IVS30+406A>T
	rs9856772*	3	143704646	g.IVS30+248T>C
	rs10804682	3	143717224	g.IVS24-177C>T
	rs13066441	3	143721797	g.IVS23-481T>G
	rs9683085	3	143731188	g.IVS21+5424C>T
	rs7636909	3	143743252	g.IVS17-686T>C
	rs11920625	3	143744029	g.IVS17+168C>T
	rs13067795	3	143746548	g.IVS16-2259G>T
	rs13091637	3	143749129	g.IVS16+128G>A
	rs11923612	3	143773180	g.IVS1-3494A>G
	rs6799752	3	143794402	g.-14165G>A
	rs7632782	3	143795088	g.-14851T>C
B3GAT3	rs11231161	11	62134797	g.IVS3+130T>C
	rs1801144	11	62138384	g.Ex2+79G>C
	rs7949030	11	62151457	g.IVS18-56T>C
	rs948683	11	62153753	g.IVS15-21G>C
	rs10897289	11	62156592	g.IVS10+21A>G
	rs11231168	11	62158196	g.IVS6+162G>A
	rs2956993	11	62162738	g.IVS4+293C>A
B4GALT7	rs6634	5	176955704	g.Ex5-11A>T
	rs11249570	5	176966400	g.IVS2-509G>A
	rs3792849	5	176967392	g.IVS3+258T>C
	rs968406	5	176967664	g.IVS3-482G>C
	rs729459	5	176968570	g.Ex5-52T>C
	rs1047577	5	176974760	g.*5457T>C
	rs4976704*	5	176975226	g.*5923C>T
	rs12515554	5	176975613	g.*6310C>T
	rs6600989	5	176977313	g.*8010C>T
	rs7727897	5	176979615	g.*10312C>T
BAK1	rs11961332*	6	33640881	g.*8676G>C
	rs11752179	6	33642691	g.*6866C>A
	rs6914422	6	33642858	g.*6699G>A
	rs210131	6	33643444	g.*6113G>A
	rs210132	6	33644648	g.*4909C>A
	rs210133	6	33644775	g.*4782G>C
	rs513349	6	33649697	g.IVS5-35T>C
	rs210137	6	33650456	g.IVS4-487G>A
	rs210138	6	33650516	g.IVS4+537T>C
	rs11757379	6	33650639	g.IVS4+414C>A
	rs557559	6	33650675	g.IVS4+378A>C
	rs210142	6	33654815	g.IVS1+965A>G
	rs5745577*	6	33655227	g.IVS1+553G>A
	rs5745568	6	33656372	g.-3012A>C
	rs530878	6	33659492	g.-6132T>C
	rs6900408	6	33660142	g.-6782C>A
	rs563751	6	33660747	g.-7387T>C
	rs394199	6	33661558	g.-8198G>A
	rs485623	6	33662019	g.-8659T>C
	rs419261	6	33662125	g.-8765G>A
	rs420361	6	33663882	g.-10522G>A
	rs12214669	6	33664583	g.-11223G>C
	rs396746	6	33665023	g.-11663T>G
	rs480568	6	33665157	g.-11797C>A
	rs375555	6	33665719	g.-12359G>A
	rs422907	6	33666636	g.-13276T>C
	rs6905720	6	33666850	g.-13490G>A
	rs210162	6	33668874	g.-15514T>C
	rs210163	6	33669142	g.-15782G>A
	rs6903143*	6	33669504	g.-16144G>A
	rs12206050	6	33672274	g.-18914T>A
	rs6457736	6	33672390	g.-19030G>A
	rs493871	6	33673452	g.-20092T>C
	rs521671	6	33675538	g.-22178G>A
BIRC5	rs16970909	17	73702089	g.IVS2+3353G>T
	rs8072874*	17	73705502	g.IVS2-4673G>A
	rs7221585	17	73706748	g.IVS2-3427C>T
	rs8082142	17	73706989	g.IVS2-3186C>T
	rs744120	17	73719119	g.-2873G>C
	rs3764383	17	73720446	g.-1546T>C
	rs2515815	17	73722750	g.IVS2+285C>T
	rs4789555	17	73726868	g.IVS4+2411T>C
	rs11868371*	17	73728654	g.IVS4-2487G>C
	rs11655650	17	73729440	g.IVS4-1701C>T
	rs2071214	17	73731186	g.Ex5+46G>A
	rs2239680	17	73731378	g.Ex5+238T>C
	rs1042541	17	73732965	g.Ex5-347A>G
	rs1042542	17	73733023	g.Ex5-289T>C
	rs7226253	17	73734950	g.*3616C>T
	rs11868709	17	73740166	g.*8832A>C
	rs9907137	17	73740225	g.*8891C>T
BLM	rs12441424	15	89046939	g.-44687G>A
	rs12909306	15	89053629	g.-37997T>C
	rs16944739	15	89055629	g.-35997T>C
	rs8033093	15	89056198	g.-35428A>T
	rs7163604	15	89075516	g.IVS1+13841A>G
	rs7184015	15	89075579	g.IVS1+13904G>T
	rs8034371	15	89089359	g.IVS1-2264T>A
	rs16944775	15	89095278	g.IVS3-743G>A
	rs7183841	15	89095901	g.IVS3-120T>C
	rs3784782	15	89103252	g.IVS5-1129C>G
	rs2518968	15	89108414	g.IVS8+1023C>G
	rs2518967	15	89112021	g.IVS10+764C>T
	rs7170919	15	89115963	g.IVS12+2143C>T
	rs16944798*	15	89116357	g.IVS12+2537A>G
	rs4932363*	15	89124105	g.IVS12-2951G>A
	rs8037430	15	89124274	g.IVS12-2782C>T
	rs7175811	15	89132550	g.IVS14-2333G>A
	rs16944840	15	89146352	g.IVS17-1403A>C
	rs2270132	15	89152872	g.IVS19-499A>C
	rs389480	15	89152934	g.IVS19-437G>A
	rs2270131	15	89153931	g.IVS20+438G>A
	rs12592875	15	89154608	g.IVS20-831T>C
	rs16944863	15	89155786	g.IVS21+146A>G
	rs2532105*	15	89156489	g.IVS21+849G>A
	rs414634	15	89157257	g.IVS21+1617A>C
	rs439188	15	89166346	g.*6832T>C
	rs8041787	15	89166481	g.*6967C>T
	rs17183763	15	89167134	g.*7620C>G
	rs441399	15	89167226	g.*7712G>A
BRCA1	rs13342026*	17	38446950	g.*4270T>A
	rs8176307*	17	38454596	g.IVS22+68T>C
	rs8176303*	17	38454991	g.IVS21-254A>G
	rs8176199	17	38484050	g.IVS13-1893A>C
	rs8176194	17	38484747	g.IVS13-2590T>G
	rs3737559*	17	38487830	g.IVS13+117G>A
	rs8067269	17	38489325	g.IVS12-1207C>T
	rs2070833	17	38496375	g.IVS12+112C>A
	rs4986850	17	38498997	g.Ex11+1407G>A
	rs799923*	17	38505457	g.IVS7-34C>T
	rs8065872	17	38515089	g.IVS4-3013T>A
	rs8176092	17	38523755	g.IVS3-2433A>C
	rs8176091	17	38523803	g.IVS3-2481G>A
	rs799906	17	38531642	g.IVS1+329T>C
	rs9903725*	17	38539568	g.IVS2+2755C>T
BRCA2	rs17077401*	13	31769540	g.-19057C>G
	rs206127	13	31770177	g.-18420T>C
	rs2022	13	31771110	g.-17487T>C
	rs206129	13	31771902	g.-16695G>C
	rs762891	13	31771953	g.-16644T>G
	rs2013080	13	31772234	g.-16363A>G
	rs898602*	13	31772358	g.-16239A>G
	rs9595307	13	31773278	g.-15319A>G
	rs206132	13	31774296	g.-14301G>A
	rs9590896	13	31775696	g.-12901A>G
	rs206109	13	31782504	g.-6093C>G
	rs9534154	13	31784213	g.-4384G>A
	rs206117	13	31786709	g.-1888C>T
	rs7988901*	13	31787080	g.-1517A>G
	rs3092989	13	31787363	g.-1234G>A
	rs206118	13	31787792	g.Ex1-13A>G
	rs206119	13	31787968	g.IVS1+164G>A
	rs9562605	13	31788026	g.IVS1+222C>T
	rs9567552	13	31788227	g.IVS1-332G>T
	rs1799943	13	31788572	g.Ex2+14G>A
	rs206120	13	31789706	g.IVS2+1042A>G
	rs11571596*	13	31794289	g.IVS3+2827C>T
	rs206070	13	31794846	g.IVS3-2367G>A
	rs144848	13	31804729	g.Ex10+321A>C
	rs1799944	13	31809463	g.Ex11+1062A>G
	rs9567576	13	31817637	g.IVS12+847T>G
	rs206079	13	31818618	g.IVS12-346G>A
	rs206080*	13	31818844	g.IVS12-120T>C
	rs11571686	13	31820331	g.IVS13+1298A>C
	rs9943876	13	31825894	g.IVS13-1104C>T
	rs9943888	13	31826202	g.IVS13-796A>G
	rs4986860*	13	31827309	g.Ex14-117A>G
	rs9534262	13	31834646	g.IVS16-14T>C
	rs206099	13	31837302	g.IVS18+1632G>A
	rs11839855*	13	31839145	g.IVS18-3394A>G
	rs11571742	13	31842098	g.IVS18-441G>A
	rs4942485	13	31851182	g.IVS21-272A>G
	rs206146	13	31854757	g.IVS24+2475G>A
	rs7337784	13	31855972	g.IVS24+3690G>C
	rs11571789*	13	31857240	g.IVS24+4958C>A
	rs4942505	13	31861707	g.IVS24-5119C>T
	rs11571805	13	31861947	g.IVS24-4879A>G
	rs9534367	13	31862504	g.IVS24-4322C>T
	rs1012130	13	31868031	g.IVS25+961T>C
	rs1801426	13	31870884	g.Ex27+586A>G
	rs11571836	13	31871439	g.Ex27-371A>G
	rs1148321	13	31872288	g.*1380A>T
	rs17692629	13	31874608	g.Ex7+730T>C
	rs1207952	13	31875496	g.IVS6-159G>T
	rs664345	13	31876779	g.IVS5-245C>T
	rs17077541*	13	31876822	g.IVS5-288G>A
	rs2761367	13	31877647	g.IVS5-1113A>C
	rs7328264	13	31878923	g.IVS5+464T>C
	rs7992196*	13	31879113	g.IVS5+274T>G
	rs3752448	13	31879279	g.IVS5+108A>T
	rs472817	13	31881250	g.IVS3-1341C>T
BRD4	rs4808272	19	15213372	g.IVS15+1339C>T
	rs11880801	19	15224052	g.IVS11+1911C>A
	rs8104223	19	15224477	g.IVS11+1486T>C
	rs17707730	19	15227205	g.Ex10-98C>T
	rs11670707	19	15230054	g.IVS7-1070G>A
	rs2240304	19	15244516	g.IVS2+110G>A
	rs8111323*	19	15247306	g.IVS1-2362T>C
	rs4809130	19	15248928	g.IVS1+3147G>A
	rs10423828*	19	15248954	g.IVS1+3121A>G
	rs2079014	19	15258160	g.-13249A>G
	rs10415990*	19	15264653	g.-19742T>C
	rs7255065	19	15264778	g.-19867G>A
	rs7253596*	19	15269614	g.-24703G>A
BRIP1	rs11079454	17	57111951	g.*3487A>T
	rs4968446	17	57124256	g.IVS18+1317G>C
	rs12453966	17	57155609	g.IVS16-7403A>G
	rs7212340	17	57170823	g.IVS16+4333C>G
	rs11652980*	17	57171864	g.IVS16+3292G>C
	rs9897928	17	57198812	g.IVS14+9732T>A
	rs16945628	17	57222011	g.IVS10+3729A>G
	rs2191248	17	57231134	g.IVS9+109G>A
	rs16945643	17	57248772	g.IVS6-7872T>C
	rs12452396	17	57253542	g.IVS6-12642A>G
	rs6504074	17	57254572	g.IVS6-13672C>A
	rs2378908	17	57266547	g.IVS6+12697C>T
	rs16945670	17	57271659	g.IVS6+7585A>C
	rs9908659	17	57279644	g.IVS5-281A>G
	rs4988343*	17	57281427	g.IVS4-28G>A
	rs4968451	17	57282089	g.IVS4-690T>G
	rs12937080*	17	57284519	g.IVS4-3120T>C
	rs2048718	17	57295601	g.-1918G>A
C15orf48	rs3737267	15	43490091	g.IVS3+71A>G
	rs8027613	15	43492008	g.IVS3+1988G>A
	rs12440038	15	43494031	g.IVS3-30A>G
	rs2467858	15	43498784	g.IVS7+612A>G
	rs7169252	15	43499534	g.IVS7-999C>G
	rs7175618	15	43499880	g.IVS7-653T>C
	rs1288861	15	43503089	g.*2388A>G
	rs8035573	15	43507632	g.*6931C>T
	rs1288847	15	43508867	g.*8166C>T
	rs1547487	15	43511275	g.*10574A>G
	rs2453518	15	43516029	g.*15328A>G
	rs2467880*	15	43516048	g.*15347A>G
	rs1974981	15	43516415	g.*15714A>G
C19orf40	rs8106312	19	38139638
	rs8107282	19	38140044
	rs11878354*	19	38141883	g.*20858C>T
	rs16967665	19	38146282	g.*16459G>A
	rs16967668	19	38146375	g.*16366A>G
	rs10401336	19	38147429	g.*15312A>G
	rs2404713	19	38152376	g.*10365C>T
	rs751732	19	38154778	g.*7963G>A
	rs751731	19	38154898	g.*7843C>T
	rs7258303	19	38158772	g.*3969G>A
	rs2304101	19	38158927	g.*3814T>G
	rs2304102	19	38159197	g.*3544C>T
	rs3816032	19	38159355	g.*3386G>A
	rs7258185	19	38159416	g.*3325T>C
	rs7247715*	19	38159460	g.*3281G>A
	rs4805025	19	38159907	g.*2834G>A
	rs4805840*	19	38160322	g.*2419C>T
	rs8109798	19	38161417	g.Ex15-80A>C
	rs10403940	19	38168706	g.IVS14+4554C>T
CADM1	rs10891802	11	114549098	g.*3305G>T
	rs4445669	11	114550447	g.Ex10-221A>G
	rs4938184	11	114559018	g.IVS8-4313G>A
	rs7101437	11	114568851	g.IVS8-14146T>C
	rs11215407	11	114570503	g.IVS8+15001T>C
	rs6589484	11	114576024	g.IVS8+9480T>C
	rs12226198	11	114579444	g.IVS8+6060A>G
	rs11215417*	11	114582591	g.IVS8+2913G>T
	rs3802857	11	114583828	g.IVS8+1676G>C
	rs11215433	11	114606504	g.IVS4+779A>G
	rs10458966	11	114607968	g.IVS3-548A>G
	rs10458969	11	114608403	g.IVS3-983T>C
	rs11215437	11	114609382	g.IVS3-1962A>G
	rs10891814	11	114609820	g.IVS3-2400T>G
	rs2269737	11	114616515	g.IVS1-165T>G
	rs11215438	11	114616921	g.IVS1-571C>T
	rs6589490	11	114637110	g.IVS1-20760C>T
	rs10891819	11	114642457	g.IVS1-26107A>C
	rs7950069	11	114645763	g.IVS1-29413C>T
	rs12295738	11	114652247	g.IVS1-35897A>C
	rs7931895	11	114657509	g.IVS1-41159A>C
	rs881210	11	114663747	g.IVS1-47397C>G
	rs7949084	11	114685949	g.IVS1-69599G>T
	rs11215480	11	114687327	g.IVS1-70977A>T
	rs12290790	11	114688338	g.IVS1-71988C>T
	rs988873	11	114694438	g.IVS1-78088A>G
	rs12577709	11	114695169	g.IVS1-78819C>A
	rs7105871	11	114717935	g.IVS1-101585G>A
	rs11215504	11	114718584	g.IVS1-102234G>A
	rs1013416	11	114725464	g.IVS1-109114A>C
	rs11215517	11	114742555	g.IVS1-126205C>T
	rs10891842	11	114744233	g.IVS1-127883A>G
	rs10160742*	11	114744607	g.IVS1-128257A>G
	rs11608105*	11	114756400	g.IVS1+123799G>A
	rs2366914	11	114784746	g.IVS1+95453A>G
	rs7947456	11	114785708	g.IVS1+94491G>A
	rs220843*	11	114788745	g.IVS1+91454G>A
	rs7943417	11	114805709	g.IVS1+74490A>G
	rs2027618	11	114806838	g.IVS1+73361C>T
	rs220836	11	114807081	g.IVS1+73118G>A
	rs10488707*	11	114807162	g.IVS1+73037G>A
	rs17523053	11	114808784	g.IVS1+71415T>G
	rs220838	11	114819312	g.IVS1+60887T>C
	rs10502202	11	114829700	g.IVS1+50499G>A
	rs10047420	11	114834362	g.IVS1+45837C>T
	rs10891859*	11	114840831	g.IVS1+39368C>T
	rs314494	11	114841812	g.IVS1+38387G>A
	rs10790077	11	114847103	g.IVS1+33096A>G
	rs314517*	11	114864438	g.IVS1+15761G>A
	rs7101558*	11	114892659	g.-12336T>C
	rs2255566	11	114897721	g.-17398T>C
CAMP	rs11130161	3	48234635	g.-5370A>G
	rs9844812*	3	48239726	g.-279A>G
	rs6806112	3	48251081	g.*9162A>T
CASP10	rs13034255	2	201743309	g.-15436A>G
	rs7558475	2	201744723	g.-14022G>A
	rs11900753	2	201752961	g.-5784A>G
	rs11674246	2	201756368	g.IVS1+92C>T
	rs7608787*	2	201759101	g.IVS2+9G>T
	rs16836813*	2	201760999	g.IVS3+232C>T
	rs3731714	2	201769065	g.IVS5+149C>T
	rs7591912	2	201770838	g.IVS5+1922T>C
	rs10188598	2	201785858	g.IVS9+3328A>G
CASP2	rs7806162*	7	142691927	g.-3743A>C
	rs3181165*	7	142696806	g.IVS1+1062G>A
	rs3181166*	7	142697020	g.IVS1+1276T>G
	rs4647311	7	142704105	g.IVS6+2117G>A
	rs4647321*	7	142707748	g.IVS8+239T>C
	rs7810486	7	142717233	g.*4946A>G
	rs10500136	7	142724366	g.IVS1+759T>C
CASP3	rs4862396	4	185780666	g.*6753A>G
	rs13435690	4	185782134	g.*5285T>G
	rs9685847	4	185783023	g.*4396G>C
	rs4647693*	4	185787758	g.IVS7-109A>G
	rs2019978	4	185794575	g.IVS3-1009T>G
	rs4647641	4	185798384	g.IVS2-1768A>C
	rs4647614	4	185804497	g.IVS2+2116A>G
	rs2720378	4	185805107	g.IVS2+1506G>C
	rs4647607*	4	185805297	g.IVS2+1316A>C
	rs4647606*	4	185805845	g.IVS2+768A>G
	rs12108497	4	185808551	g.IVS1+576C>T
	rs12507711	4	185808770	g.IVS1+795C>T
	rs2720380	4	185819399	g.IVS4-523A>T
	rs9992401	4	185820263	g.IVS5+212G>A
	rs1569106	4	185822845	g.IVS5-1220G>T
	rs2463447*	4	185824159	g.Ex6-54A>G
	rs870824	4	185825131	g.IVS6+919A>G
	rs4862401	4	185825341	g.IVS6+1129G>C
	rs871254	4	185826220	g.IVS6+2008G>C
	rs4440267*	4	185826733	g.IVS6+2521G>A
	rs10015218	4	185826783	g.IVS6+2571T>C
CASP6	rs739733	4	110821485	g.IVS4-1702A>G
	rs4698780	4	110821879	g.IVS4-1308T>G
	rs3733611	4	110823233	g.Ex5+47T>C
	rs12498588	4	110824545	g.IVS5-503T>A
	rs13846	4	110825193	g.Ex6-59A>T
	rs1053680	4	110825198	g.Ex6-54A>G
	rs2285712	4	110826162	g.IVS7+190T>C
	rs13151303	4	110827985	g.IVS7-135C>T
	rs5030606	4	110828416	g.*1518C>T
	rs5030593	4	110831554	g.Ex6+61A>T
	rs5030587*	4	110832390	g.IVS5-776T>C
	rs1800627	4	110833107	g.IVS5-1493T>C
	rs3181345*	4	110835362	g.IVS4-57G>A
	rs5030570	4	110836041	g.IVS4-736G>A
	rs5030567*	4	110836730	g.IVS4+285G>T
	rs5030552*	4	110838455	g.IVS2-82A>G
	rs5030551*	4	110838499	g.IVS2-126C>T
	rs768063*	4	110839905	g.IVS1-958A>G
	rs5030539	4	110841269	g.IVS1-2322T>C
	rs5030535	4	110841576	g.IVS1+2385G>A
	rs1541373	4	110848343	g.-4342G>A
	rs7659831*	4	110862237	g.IVS1-2873G>A
CASP7	rs10885491	10	115409945	g.IVS3+2483G>A
	rs17700338	10	115411473	g.IVS3+955A>G
	rs3121491	10	115411986	g.IVS3+442C>T
	rs3127123	10	115413381	g.IVS1+179G>A
	rs1936184*	10	115414470	g.-27250C>A
	rs7086814	10	115414895	g.-26825C>G
	rs11196411	10	115414933	g.-26787T>C
	rs12781298	10	115418383	g.-23337G>A
	rs1419098*	10	115419896	g.-21824G>A
	rs1112572	10	115420240	g.-21480G>A
	rs1419097*	10	115421163	g.-20557T>C
	rs12415607	10	115428194	g.-13526A>C
	rs11196418	10	115428456	g.-13264A>G
	rs7922608	10	115429909	g.IVS2+182G>T
	rs7907519	10	115431673	g.IVS2+1946A>C
	rs11196431	10	115442433	g.IVS3+614T>A
	rs11593766*	10	115447254	g.Ex4+12T>G
	rs7085113*	10	115447879	g.IVS4+527T>C
	rs7913944	10	115449096	g.IVS4+1744T>C
	rs7901306	10	115449802	g.IVS4+2450A>G
	rs3127072	10	115450918	g.IVS4+3566G>A
	rs3124743	10	115454161	g.IVS4+6809A>G
	rs3124740	10	115459615	g.IVS4-11166C>G
	rs7099033	10	115463246	g.IVS4-7535C>G
	rs10749143	10	115465619	g.IVS4-5162C>T
	rs17090904	10	115466128	g.IVS4-4653C>T
	rs7083700	10	115466850	g.IVS4-3931A>G
	rs12569537*	10	115468116	g.IVS4-2665T>C
	rs11196449	10	115470572	g.IVS4-209T>C
	rs3814231	10	115471008	g.IVS5+91C>T
	rs12769172	10	115474173	g.IVS6-938T>C
	rs12416109	10	115474650	g.IVS6-461G>A
	rs6585241	10	115476600	g.IVS9+417G>A
	rs2227310	10	115479142	g.Ex10+83C>G
	rs10787498	10	115479640	g.Ex10+581T>G
	rs12249629	10	115481183	g.*1893A>G
	rs17090919	10	115481220	g.*1930A>G
	rs11196454	10	115483723	g.*4433C>T
	rs3124737	10	115487085	g.*7795G>A
	rs3124736*	10	115487102	g.*7812G>A
	rs12358301	10	115487308	g.*8018C>T
	rs7079926*	10	115490447	g.*11157G>T
CASP8	rs10221831*	2	201816074	g.IVS2+8994C>T
	rs6745051	2	201816986	g.IVS2+9906A>C
	rs6760993	2	201819162	g.IVS2-11862G>A
	rs7608692	2	201819204	g.IVS2-11820G>A
	rs3769825	2	201819625	g.IVS2-11399A>G
	rs6712381*	2	201821797	g.IVS2-9227C>T
	rs6435072	2	201824041	g.IVS2-6983G>T
	rs16836969	2	201826510	g.IVS2-4514T>C
	rs13402616	2	201828012	g.IVS2-3012T>C
	rs3769823	2	201831240	g.Ex3-111A>G
	rs3769821	2	201831675	g.IVS3+325C>T
	rs7568770	2	201834953	g.IVS4+1372A>G
	rs4381764*	2	201835108	g.IVS4+1527T>C
	rs2293554	2	201839832	g.IVS5+73T>G
	rs13401994	2	201842389	g.IVS5-89G>T
	rs3817578	2	201844840	g.IVS7+251C>T
	rs7571586	2	201848183	g.IVS10+262G>C
	rs1045485*	2	201857834	g.Ex13+51G>C
	rs1045487	2	201857941	g.Ex13+158G>A
	rs1035140	2	201860736	g.*1173A>T
	rs1035142	2	201861323	g.Ex14-94A>C
	rs700635	2	201861470	g.Ex14-241G>T>A>C
	rs700636	2	201861497	g.Ex14+253T>G>C>A
	rs10182514*	2	201863186	g.IVS11-364A>G
	rs13009885	2	201869881	g.IVS11+2325C>T
CASP9	rs12130370	1	15683211	g.IVS5+729T>C
	rs2861484	1	15685252	g.IVS6+124G>T
	rs6429746	1	15688166	g.IVS7+1647G>A
	rs4646099	1	15692638	g.IVS8+336C>A
	rs4646097	1	15693169	g.IVS7-86C>T
	rs2020895	1	15693194	g.IVS7-111T>C
	rs4661636*	1	15695648	g.IVS6-1114G>A
	rs4646067	1	15701349	g.IVS6+2344G>A
	rs4233533	1	15701774	g.IVS6+1919C>T
	rs4661637	1	15702044	g.IVS6+1649G>C
	rs4646054*	1	15703450	g.IVS6+243G>A
	rs4646049	1	15704047	g.IVS5-207A>G
	rs4646025	1	15711086	g.IVS2-4097A>G
	rs4645992	1	15722329	g.IVS1+822C>A
	rs4645988	1	15722939	g.IVS1+212G>A
	rs4645983	1	15723190	g.Ex1-40C>T
	rs7516435	1	15741279	g.IVS4-2202A>G
	rs16851781	1	15743090	g.IVS4-391G>A
CCND1	rs7106515	11	69145659	g.-19603A>G
	rs10908197	11	69148911	g.-16351A>G
	rs1982774	11	69152144	g.-13118A>G
	rs592483	11	69154354	g.-10908C>T
	rs11827026	11	69156094	g.-9168A>C
	rs654240	11	69157554	g.-7708C>T
	rs667515	11	69158257	g.-7005G>C
	rs2450254	11	69158965	g.-6297A>T
	rs3212860*	11	69164288	g.-974A>T
	rs3862792	11	69172037	g.Ex4-55C>T
	rs603965	11	69172091	g.Ex4-1G>A
	rs3918298	11	69172454	g.IVS4+363G>A
	rs7177	11	69175296	g.Ex5+230C>A
	rs11603541	11	69181554	g.*6322C>G
	rs7121246	11	69183707	g.*8475C>T
	rs12281701	11	69184809	g.*9577C>G
	rs12288567	11	69185430	g.*10198C>T
CCNH	rs10942503	5	86716684	g.IVS21-190T>C
	rs7735175*	5	86717829	g.IVS22-570T>C
	rs1062035*	5	86718861	g.IVS23+385C>G
	rs3093821*	5	86732190	g.IVS6+1085C>T
	rs3093816	5	86733143	g.IVS6+132T>C
	rs2266691	5	86739661	g.Ex4+99A>G
	rs3093790	5	86740492	g.IVS3+371A>G
	rs3761737	5	86745874	g.-1506T>G
	rs11743461	5	86749377	g.-5009T>G
	rs10065575	5	86750596	g.-6228T>C
	rs2641385*	5	86757060	g.-12692T>G
	rs16902647	5	86757699	g.-13331C>A
	rs7702514*	5	86762783	g.-18415G>A
	rs7702564	5	86762921	g.-18553T>C
CD83	rs12177758	6	14211932	g.-14089C>T
	rs12530474	6	14212569	g.-13452A>G
	rs13208593*	6	14212864	g.-13157T>C
	rs9464654	6	14213486	g.-12535T>C
	rs12524473	6	14213747	g.-12274A>G
	rs11753410	6	14215553	g.-10468T>C
	rs10080612	6	14216961	g.-9060A>T
	rs6934409	6	14217708	g.-8313T>C
	rs9476503*	6	14220936	g.-5085G>A
	rs2235369*	6	14226484	g.IVS2+209G>A
	rs3799926	6	14227323	g.IVS2+1048A>G
	rs9476509*	6	14228295	g.IVS2+2020T>A
	rs9464662*	6	14230198	g.IVS2+3923G>T
	rs6929821	6	14234401	g.IVS2-5329T>C
	rs3799925	6	14236156	g.IVS2-3574C>G
	rs3799924	6	14236320	g.IVS2-3410T>C
	rs9296921	6	14237517	g.IVS2-2213C>G
	rs9296922	6	14237735	g.IVS2-1995C>T
	rs11758573*	6	14238016	g.IVS2-1714C>G
	rs4715877	6	14239012	g.IVS2-718G>A
	rs853358	6	14239223	g.IVS2-507A>T
	rs7743206*	6	14239783	g.Ex3+54G>A
	rs9296923	6	14240220	g.IVS3+262G>A
	rs9382940	6	14241552	g.IVS3-307C>T
	rs7774927	6	14241626	g.IVS3-233T>C
	rs9476513*	6	14242521	g.IVS4+556C>G
	rs853360	6	14242571	g.IVS4+606T>C
	rs1050648*	6	14244288	g.Ex5-841C>T
	rs1050650	6	14244407	g.Ex5-722A>C
	rs1526*	6	14244688	g.Ex5-441T>C
	rs853361	6	14246117	g.*2670C>T
	rs9370729	6	14246271	g.*2824C>T
	rs12191874	6	14247126	g.*3679C>G
	rs853364	6	14247157	g.*3710C>T
	rs17354216*	6	14247682	g.*4235C>T
	rs12204202	6	14249499	g.*6052C>T
	rs853369	6	14250468	g.*7021C>G
	rs853371	6	14250923	g.*7476A>G
	rs853372	6	14251940	g.*8493A>G
	rs7754804	6	14255064	g.*11617C>T
CDH1	rs4500718	16	67311813	g.-17006C>T
	rs9940250	16	67324314	g.-4505T>C
	rs16260	16	67328535	g.-284A>C
	rs11865026	16	67331784	g.IVS2+1969T>C
	rs7194684*	16	67341172	g.IVS2+11357C>T
	rs12185157	16	67342088	g.IVS2+12273G>A
	rs8045939*	16	67343949	g.IVS2+14134G>A
	rs9932773*	16	67344358	g.IVS2+14543C>T
	rs13333528	16	67348003	g.IVS2+18188C>T
	rs9646284	16	67348807	g.IVS2+18992C>G
	rs9941051	16	67352875	g.IVS2+23060C>T
	rs11640099	16	67358130	g.IVS2+28315G>T
	rs4783676	16	67358578	g.IVS2+28763A>C
	rs12444784*	16	67359924	g.IVS2+30109A>G
	rs11075699	16	67360288	g.IVS2+30473A>G
	rs3931740	16	67360723	g.IVS2+30908T>G
	rs12931189	16	67360825	g.IVS2+31010G>A
	rs12597188	16	67372327	g.IVS2-20747G>A
	rs9929498	16	67373067	g.IVS2-20007A>G
	rs7185490*	16	67373462	g.IVS2-19612G>A
	rs9929479	16	67378772	g.IVS2-14302G>C
	rs12919719	16	67379842	g.IVS2-13232C>G
	rs8049967*	16	67379980	g.IVS2-13094G>A
	rs4076177	16	67381509	g.IVS2-11565A>G
	rs16958356*	16	67382466	g.IVS2-10608T>C
	rs17715799	16	67388012	g.IVS2-5062A>T
	rs16958363*	16	67389499	g.IVS2-3575T>G
	rs2010724	16	67389915	g.IVS2-3159T>C
	rs1075959	16	67390251	g.IVS2-2823A>G
	rs1862748	16	67390444	g.IVS2-2630C>T
	rs4783686	16	67391657	g.IVS2-1417C>G
	rs8047632*	16	67391880	g.IVS2-1194G>A
	rs16958370*	16	67394686	g.IVS3+1389A>C
	rs7190460	16	67395377	g.IVS3+2080G>A
	rs7187183	16	67396599	g.IVS3-3229T>A
	rs10431923	16	67396764	g.IVS3-3064G>T
	rs4783573	16	67398089	g.IVS3-1739A>G
	rs7188750	16	67400396	g.IVS5+144G>A
	rs8059139	16	67402468	g.IVS6-620A>G
	rs9935130	16	67405077	g.IVS9+178A>G
	rs8056633	16	67405085	g.IVS9+186T>G
	rs6499199	16	67407338	g.IVS10+175C>T
	rs4783689	16	67411172	g.IVS11+343C>T
	rs6499200*	16	67412490	g.IVS11-915C>T
	rs16958383	16	67414501	g.IVS12-302G>A
	rs2276330*	16	67414790	g.IVS12-13T>C
	rs1801552	16	67414942	g.Ex13-89T>C
	rs10500545	16	67415352	g.IVS13+322A>T
	rs9940010	16	67417845	g.IVS13-1733C>T
	rs13330170	16	67418199	g.IVS13-1379A>G
	rs9935563	16	67419157	g.IVS13-421T>C
	rs8061932*	16	67420098	g.IVS14+390T>C
	rs3785078*	16	67420148	g.IVS14+440A>C
	rs9927789	16	67420416	g.IVS14-642A>C
	rs2276329*	16	67420815	g.IVS14-243T>C
	rs17690554*	16	67427011	g.*2107C>G
	rs12447341	16	67431187	g.*6283C>T
CDK7	rs2242350	5	68549355	g.Ex1+27G>T
	rs17331590*	5	68551249	g.IVS1+1795A>G
	rs11744596	5	68555047	g.IVS1-2874T>G
	rs2932778	5	68566066	g.-492C>T
	rs2932779	5	68566459	g.-99G>A
	rs16898684	5	68592361	g.IVS7+842G>A
	rs7706902	5	68593058	g.IVS7-730G>A
	rs7707347	5	68593523	g.IVS7-265A>G
	rs12656449*	5	68605243	g.IVS10+619G>A
	rs6865178	5	68605713	g.IVS10+1089G>A
	rs12656918	5	68611770	g.*3051C>G
	rs4421064	5	68614184	g.Ex11+434A>G
	rs12513817	5	68617473	g.IVS9-423T>G
CDKN1A	rs9470367	6	36734910	g.-24946C>G
	rs6920453	6	36735461	g.-24395C>T
	rs9462207	6	36735577	g.-24279C>T
	rs9462210	6	36736931	g.-22925A>G
	rs10807170	6	36737422	g.-22434C>T
	rs6912480	6	36737495	g.-22361C>T
	rs4713999	6	36741047	g.-18809A>G
	rs6931097	6	36742437	g.-17419A>G
	rs1321309	6	36746614	g.-13242G>A
	rs1977172	6	36749732	g.-10124C>A
	rs762623	6	36753444	g.-6412A>G
	rs2395655	6	36753674	g.-6182G>A
	rs3176343	6	36758245	g.IVS1-1607G>A
	rs1801270	6	36759949	g.Ex2+98C>A
	rs3176352	6	36760317	g.IVS2+16C>G
	rs12207548	6	36764234	g.*2678C>T
	rs12528248	6	36764360	g.*2804A>G
	rs12191972	6	36766720	g.*5164C>T
	rs6457938	6	36768431	g.*6875A>G
	rs2395656	6	36770149	g.*8593A>G
	rs6457940	6	36771335	g.*9779A>C
	rs12176359	6	36772990	g.*11434C>T
CDKN2A	rs717326	9	21948524	g.*12477A>G
	rs7041637	9	21951866	g.*9135G>T
	rs3731257	9	21956221	g.*4780C>T
	rs3731255*	9	21957855	g.Ex4-105C>G
	rs3088440	9	21958159	g.Ex4+83C>T
	rs11515	9	21958199	g.Ex4+43G>C
	rs3731249*	9	21960916	g.Ex3-16G>A
	rs2811708	9	21963422	g.IVS2+981C>A
	rs3731239	9	21964218	g.IVS2+185T>C
	rs3731229*	9	21969497	g.IVS1-4459A>C
	rs3731225*	9	21971351	g.IVS1-6313G>A
	rs4074785	9	21971583	g.IVS1-6545C>T
	rs3731222	9	21973914	g.IVS1-8876A>G
	rs3731218*	9	21974331	g.IVS1-9293C>T
	rs3731217	9	21974661	g.IVS1+9477T>G
	rs3731206	9	21977472	g.IVS1+6666G>A
	rs7036656	9	21980457	g.IVS1+3681G>A
	rs3731194*	9	21981752	g.IVS1+2386G>C>A>T
CDKN2B	rs2106119	9	22007550	g.-8597C>T
	rs643319	9	22007836	g.-8883G>T
	rs10738604	9	22015493	g.-16540T>C
	rs615552	9	22016077	g.-17124A>G
	rs7049105	9	22018801	g.-19848T>C
CETN2	rs6627685	X	151738128	g.*8912T>C
	rs6627265	X	151738609	g.*8431G>A
	rs8230	X	151746562	g.Ex5-36G>T
	rs6627690	X	151752772	g.IVS1+2455T>A
	rs3827416	X	151753107	g.IVS1+2790C>T
	rs3788741	X	151753989	g.IVS1+3672C>T
	rs6627270	X	151761008	g.IVS1-4474A>G
	rs16996816	X	151763007	g.IVS1-2475C>T
	rs6627694	X	151763599	g.IVS1-1883C>T
	rs17174274	X	151763642	g.IVS1-1840C>T
	rs6627272	X	151765240	g.IVS1-242C>T
	rs6526131	X	151766063	g.IVS2+431T>G
	rs5925234	X	151767910	g.IVS2-1555T>C
	rs17320429	X	151768112	g.IVS2-1353A>G
	rs5969919	X	151769488	g.Ex3+24T>G
CHAF1A	rs243404	19	4335674	g.IVS1+15647C>T
	rs11085074*	19	4337352	g.IVS1+13969T>C
	rs243409*	19	4342334	g.IVS1+8987T>C
	rs73234	19	4345310	g.IVS1+6011C>G
	rs2230635*	19	4360511	g.Ex3-246A>G
	rs16992381	19	4361925	g.IVS3+1169T>C
	rs243356	19	4366452	g.IVS3-2565C>T
	rs243372	19	4383973	g.IVS12-94G>A
	rs932276	19	4390525	g.IVS13-2717G>A
	rs243382	19	4393529	g.IVS14+191T>C
CHEK1	rs3740901	11	124981753	g.IVS8+183A>C
	rs11220162	11	124991553	g.IVS15-1925A>G
	rs540723	11	124994831	g.IVS16-285A>G
	rs2298483	11	125000232	g.-1641T>C
	rs492510	11	125002552	g.IVS2-160A>G
	rs12576279	11	125007139	g.IVS5-1129T>G
	rs3731422	11	125012487	g.IVS7-67T>C
	rs3731430	11	125013816	g.IVS8+1167C>G
	rs537046	11	125015048	g.IVS8+2399A>G
	rs10893405	11	125016316	g.IVS8-2581A>G
	rs3731438*	11	125016423	g.IVS8-2474A>G
	rs506504*	11	125030405	g.Ex13+76A>G
	rs519772	11	125033601	g.*3175G>A
CHEK2	rs9613664*	22	27404987	g.IVS1+623C>G
	rs6005834	22	27405126	g.IVS1+484A>G
	rs4035540	22	27417041	g.IVS14-1838A>G
	rs5762746	22	27418123	g.IVS14+1897A>G
	rs4820790*	22	27423239	g.IVS10-264T>C
	rs17415919	22	27424828	g.IVS10+998T>G
	rs12167378*	22	27430889	g.IVS8-1335G>T
	rs743185	22	27433217	g.IVS8+2777C>T
	rs2073327	22	27435558	g.IVS8+436T>C
	rs1884816	22	27436733	g.IVS7-686A>G
	rs6005843	22	27438444	g.IVS6-439A>G
	rs9620817	22	27438556	g.IVS6-551T>A
	rs2078555	22	27440759	g.IVS6-2754G>C
	rs4822983	22	27445066	g.IVS6+317G>A
	rs5762760	22	27453846	g.IVS3-2491A>T
	rs1805129	22	27460458	g.Ex2-68A>G
	rs16986656*	22	27462458	g.IVS1-1743A>G
	rs5762764	22	27462990	g.IVS1-2275T>C
	rs17508019*	22	27464338	g.IVS1+3419C>T
	rs2236142	22	27467944	g.-7234G>C
	rs5997391	22	27475539	g.IVS4-1690C>T
	rs5752785	22	27476503	g.IVS4-726G>A
	rs5762780	22	27481760	g.IVS5-1306G>A
	rs6005863	22	27486448	g.-25738T>C
CTLA4	rs231811	2	204422136	g.-18774G>T
	rs11571293	2	204425958	g.-14952T>G
	rs2162610*	2	204426974	g.-13936A>C
	rs1024162	2	204430404	g.-10506A>T
	rs231768	2	204434627	g.-6283A>C
	rs736611	2	204438710	g.-2200T>C
	rs733619*	2	204439050	g.-1860C>G
	rs11571315	2	204439146	g.-1764G>T>C
	rs733618	2	204439189	g.-1721T>C
	rs16840252	2	204439764	g.-1146T>C
	rs11571317*	2	204440253	g.-657C>T
	rs231774*	2	204440468	g.-442A>T
	rs231775	2	204440959	g.Ex1-61A>G
	rs231777	2	204441833	g.IVS1+814T>C
	rs231779	2	204442732	g.IVS1-822C>T
	rs231721*	2	204446970	g.*1189C>T
	rs231727	2	204449795	g.*4014A>G
	rs231731	2	204452775	g.*6994C>T
	rs11571300	2	204455012	g.*9231G>A
CYBA	rs899729	16	87229281	g.*7980T>G
	rs2254073	16	87233305	g.IVS2+87T>C
	rs4782390	16	87234769	g.*2492T>A
	rs7195830	16	87237213	g.Ex6-16T>C
	rs3180279	16	87238334	g.IVS5-854G>C
	rs12709102	16	87239820	g.IVS5+205A>G
	rs4673	16	87240737	g.Ex4+11T>C
	rs3794624*	16	87244575	g.IVS1+290C>T
	rs3736112*	16	87249513	g.IVS6+52G>A
	rs3736110*	16	87249895	g.IVS5+119G>A
	rs4782395	16	87255020	g.IVS1+1900A>G
	rs7193657*	16	87257171	g.-12248C>A
	rs4420519	16	87261769	g.-16846C>T
DCLRE1A	rs7895170	10	115577000	g.*7900G>A
	rs7899867	10	115578185	g.*6715G>C
	rs11196524	10	115579151	g.*5749T>C
	rs7084835	10	115580402	g.*4498G>A
	rs2301180	10	115608236	g.IVS1-41T>C
	rs17091067	10	115610098	g.IVS2+1669C>G
	rs4373875	10	115618208	g.IVS2-8062C>A
	rs11196535	10	115621759	g.IVS2-4511C>T
DCLRE1B	rs1217394	1	114235182	g.-14549A>G
	rs11102695	1	114238583	g.-11148C>T
	rs17031980*	1	114239646	g.IVS10-9C>G
	rs1217401	1	114240474	g.Ex9-72T>C
	rs3789613	1	114244558	g.IVS5-13G>C
	rs17464525	1	114245422	g.Ex5-42C>T
	rs1217390	1	114252830	g.IVS3+494C>T
	rs12046289*	1	114252909	g.IVS3+573G>A
	rs878129	1	114260718	g.*4381C>T
	rs11811771	1	114264572	g.*8235A>G
	rs12568502	1	114266966	g.*10629A>G
DCLRE1C	rs17156048*	10	14980749	g.IVS2-795A>G
	rs11594111*	10	14985412	g.Ex5-909A>G
	rs7900814	10	14991667	g.IVS15-332C>T
	rs7921238	10	14991711	g.IVS15-376A>G
	rs7922341	10	14992798	g.IVS15-1463T>G
	rs11517377	10	14995184	g.IVS15-3849C>A
	rs1578643	10	14996521	g.IVS15-5186C>T
	rs10128350	10	15003678	g.IVS14+1308G>C
	rs7916722	10	15020687	g.IVS6+1128A>T
	rs7913426	10	15020768	g.IVS6+1047T>C
	rs7906952	10	15025308	g.IVS4-868A>G
	rs7916726	10	15030375	g.IVS2+666C>T
	rs4750566	10	15033882	g.IVS1+2025A>C
	rs11593133	10	15035155	g.IVS1+752C>T
	rs3814175	10	15036422	g.-406C>T
	rs4360596	10	15043083	g.-7067G>A
	rs7087438	10	15049115	g.-13099G>A
	rs10159823	10	15049170	g.-13154C>A
DDB1	rs7131315	11	60821657	g.*2526G>A
	rs9651726	11	60825934	g.IVS25+371A>G
	rs11822158	11	60834212	g.IVS19+131T>C
	rs12281828	11	60836435	g.IVS16-303A>T
	rs10897152	11	60864723	g.IVS5-761C>A
	rs3972757	11	60871192	g.Ex18+794T>C
	rs12292734*	11	60872064	g.Ex18-744T>C
	rs7940261*	11	60876323	g.IVS5+710G>A
DDB2	rs17197710*	11	47182572	g.-10691C>T
	rs7937101	11	47183064	g.-10199G>A
	rs11039130*	11	47185892	g.-7371C>T
	rs2029298	11	47191294	g.-1969T>C
	rs12284672*	11	47192494	g.-769A>C
	rs4647707	11	47193144	g.Ex1+56G>A
	rs4647709*	11	47193935	g.IVS1-528C>T
	rs2291120	11	47194256	g.IVS1-207T>C
	rs10742797	11	47197066	g.IVS3+1890A>T
	rs4647717	11	47198356	g.IVS3+3180A>G
	rs1685404	11	47200241	g.IVS3+5065G>C
	rs11039138	11	47205799	g.IVS3-5142G>A
	rs4647742*	11	47210864	g.IVS3-77G>C
	rs4647744*	11	47211178	g.IVS4+92G>A
	rs4647745	11	47211275	g.IVS4+189C>T
	rs4647747*	11	47212145	g.IVS4-555G>C
	rs4647756*	11	47215555	g.IVS7-409A>C
	rs326222	11	47216244	g.IVS8-21T>C
	rs901746	11	47216895	g.IVS9-32A>G
DEFA1	rs11989361*	8	6812671	g.*10030T>G
	rs17078435	8	6813700	g.*9001T>C
	rs2951842	8	6813931	g.*8770C>G
	rs17078436	8	6814575	g.*8126G>A
	rs2738135	8	6814709	g.*7992A>T
	rs2978916	8	6815651	g.*7050C>T
	rs12675298	8	6816223	g.*6478T>C
	rs10096781	8	6817418	g.*5283G>A
DEFA3	rs4841815	8	6865288	g.-3505G>A
	rs7825750	8	6867213	g.-5430G>A
	rs6983783*	8	6867692	g.-5909G>A
	rs4300027	8	6867985	g.-6202G>A
	rs4512398	8	6868004	g.-6221G>A
	rs7826487	8	6868335	g.-6552T>C
	rs17078510	8	6868637	g.-6854G>A
	rs4313182	8	6869398	g.-7615G>A
	rs883182	8	6869803	g.-8020C>G
	rs4469481*	8	6870686	g.-8903G>C
	rs17078531*	8	6871014	g.-9231G>A
	rs17382179	8	6871147	g.-9364G>C
	rs6984215	8	6872288	g.-10505G>A
	rs6605579	8	6872534	g.-10751T>G
	rs6993492	8	6877358	g.-15575G>C
	rs7824527	8	6877608	g.-15825T>C
	rs11775034	8	6881573	g.-19790T>C
DEFA4	rs2702879	8	6793624	g.-11792T>C
	rs6998500	8	6795791	g.NC_-615A>T
	rs2741658	8	6798969	g.NC_+786G>A
	rs2472562	8	6799659	g.NC_+96C>A
	rs2702852	8	6800911	g.-19079C>A
	rs17078407*	8	6801208	g.-19376T>C
	rs10110799*	8	6801855	g.-20023G>A
	rs2977812	8	6802066	g.-20234A>G
	rs17078409	8	6802441	g.-20609T>C
	rs2738081	8	6802928	g.-21096A>C
	rs6986138	8	6802989	g.-21157T>G
DEFA5	rs4260915	8	6890276	g.*10086G>A
	rs12682030	8	6891017	g.*9345T>G
	rs13269815	8	6891039	g.*9323C>A
	rs6998006	8	6891182	g.*9180T>C
	rs6991235	8	6891711	g.*8651T>G
	rs10503360	8	6895465	g.*4897A>C
	rs4392921	8	6897291	g.*3071G>A
	rs13279849	8	6899381	g.*981T>C
	rs10095331	8	6901260	g.IVS1+198T>C
	rs4395911	8	6902056	g.-426G>A
	rs4610776	8	6902087	g.-457T>A
	rs6988319	8	6903083	g.-1453G>C
	rs4841831	8	6904688	g.-3058T>C
	rs11994229*	8	6905572	g.-3942T>C
	rs17078614*	8	6905699	g.-4069T>C
	rs7834209	8	6907158	g.-5528C>A
	rs4240691	8	6908814	g.-7184G>A
	rs17078622*	8	6909287	g.-7657G>C
	rs7833940	8	6915576	g.-13946T>C
DEFA6	rs7461956	8	6760323	g.*9426C>A
	rs10111575	8	6761680	g.*8069G>A
	rs2738133	8	6761824	g.*7925C>T
	rs2741694	8	6764461	g.*5288C>T
	rs7016112	8	6765188	g.*4561T>C
	rs2738128	8	6766076	g.*3673G>T
	rs13265468	8	6766756	g.*2993T>A
	rs4294209	8	6767209	g.*2540G>A
	rs2741692	8	6767517	g.*2232C>T
	rs712276*	8	6769681	g.Ex2-53T>C
	rs2738120	8	6770046	g.IVS1-187C>G
	rs2738119	8	6770127	g.IVS1-268C>G
	rs13439576	8	6770507	g.IVS1+268C>T
DMC1	rs5750616	22	37248840	g.IVS12-1165A>C
	rs8140235	22	37252525	g.IVS12-4850A>G
	rs1980455	22	37255665	g.IVS12+7878T>G
	rs4987166	22	37264423	g.IVS10-63A>G
	rs2227914	22	37264552	g.Ex10+12A>G
	rs4821792*	22	37272872	g.IVS8+3004A>C
	rs11570416*	22	37274217	g.IVS8+1659G>A
	rs5757133	22	37277781	g.IVS7+836G>A
	rs11570394	22	37287469	g.IVS5+769A>G
	rs1569492	22	37305457	g.-11249T>C
	rs16999109	22	37311977	g.-17769T>G
	rs5750627	22	37312267	g.-18059G>A
	rs6001163*	22	37312605	g.-18397T>C
	rs5750630	22	37315764	g.-21556T>G
DNAJC3	rs3843690	13	95109578	g.-17932T>C
	rs7339141*	13	95110630	g.-16880A>G
	rs3887326*	13	95125575	g.-1935T>C
	rs9561934*	13	95151226	g.IVS1-8256A>T
	rs10467347	13	95158295	g.IVS1-1187C>A
	rs6492817	13	95168294	g.IVS2-5203C>T
	rs9302083	13	95172387	g.IVS2-1110C>T
	rs6492818	13	95178898	g.IVS4+3391G>A
	rs9302084	13	95201498	g.IVS4-6401A>G
	rs7994177	13	95203134	g.IVS4-4765C>G
	rs16951334	13	95205089	g.IVS4-2810A>G
	rs9561948	13	95206120	g.IVS4-1779C>T
	rs3087336*	13	95211063	g.IVS7+10T>C
	rs9561952	13	95225627	g.IVS9-10567A>G
	rs9561953	13	95226974	g.IVS9-9220G>A
	rs7338266	13	95240635	g.IVS11-493C>A
DUT	rs8030330	15	46391769	g.-19235A>G
	rs8037626	15	46393638	g.-17366A>G
	rs16960758	15	46394444	g.-16560C>T
	rs11631385	15	46395375	g.-15629A>G
	rs8042136*	15	46404640	g.-6364C>T
	rs7163315*	15	46409881	g.-1123C>G
	rs3784619	15	46413230	g.IVS2-676G>A
	rs11857732	15	46415342	g.IVS3-193C>A
	rs7175137	15	46415493	g.IVS3-42T>C
	rs16960782	15	46416432	g.IVS4+853A>T
	rs3784621	15	46420384	g.IVS4-394C>T
	rs11637235	15	46420445	g.IVS4-333C>T
	rs12441867	15	46423345	g.*1777C>T
	rs13379705	15	46432100	g.*10532C>T
EGF	rs2347134	4	111033906	g.-20034T>A
	rs4600981	4	111042071	g.-11869G>C
	rs17040987*	4	111043352	g.-10588A>G
	rs718768	4	111043564	g.-10376G>A
	rs17316633	4	111045083	g.-8857G>A
	rs3756261	4	111051755	g.-2185T>C
	rs11098052	4	111052454	g.-1486G>C
	rs11568847*	4	111053599	g.Ex1+101C>T
	rs881878*	4	111055497	g.IVS1+1430G>A
	rs2250616	4	111056013	g.IVS1+1946G>A
	rs4141078	4	111060316	g.IVS1+6249G>A
	rs2881559	4	111060395	g.IVS1+6328A>G
	rs2347136	4	111060475	g.IVS1+6408C>A
	rs2237042*	4	111061469	g.IVS1+7402G>A
	rs12510173	4	111062709	g.IVS1+8642A>G
	rs6823529*	4	111068957	g.IVS1-12594G>C
	rs10029654	4	111081376	g.IVS1-175G>A
	rs10029765*	4	111081472	g.IVS1-79G>A
	rs11568889*	4	111082086	g.IVS2+336G>A
	rs11568894*	4	111083457	g.IVS2-402G>T
	rs10470911	4	111084720	g.IVS4+46T>G
	rs4698756	4	111085891	g.IVS5+11G>A
	rs7668015	4	111086677	g.IVS5+797C>A
	rs3796947	4	111090214	g.IVS5+4334T>C
	rs3796946	4	111090960	g.IVS5+5080T>C
	rs17041066	4	111095573	g.IVS5-4344G>A
	rs9307346	4	111096792	g.IVS5-3125A>T
	rs6837717	4	111101250	g.IVS6-222G>A
	rs11568942	4	111102445	g.IVS7-23T>C
	rs11568943*	4	111102570	g.Ex8-21G>A
	rs929446	4	111102793	g.IVS8+203C>T
	rs11568956	4	111104194	g.IVS9+291T>C
	rs11568959	4	111104435	g.IVS9+532A>T
	rs2298986	4	111105598	g.IVS10+456C>T
	rs6818260	4	111106703	g.IVS10+1561T>C
	rs11568970	4	111108304	g.IVS10-1272C>T
	rs11568974*	4	111108723	g.IVS10-853A>G
	rs2255355	4	111110992	g.IVS11+1268A>C
	rs2298989	4	111111122	g.IVS11+1398T>C
	rs2298991	4	111111461	g.IVS11+1737T>G
	rs17041111	4	111113441	g.IVS11-1867A>G
	rs6811428*	4	111114882	g.IVS11-426A>G
	rs11568993*	4	111116764	g.Ex13-77C>T
	rs11568994	4	111116984	g.IVS13+144G>A
	rs11569005*	4	111119792	g.IVS13-785A>G
	rs11569009	4	111120055	g.IVS13-522G>A
	rs2237051	4	111120647	g.Ex14+71G>A
	rs6533484*	4	111121102	g.IVS14-329T>C
	rs11569017	4	111121560	g.Ex15-21A>T
	rs11569019	4	111122461	g.IVS15+881C>G
	rs6824759	4	111123939	g.IVS15-88C>T
	rs6825106	4	111123951	g.IVS15-76G>A
	rs882471	4	111124422	g.IVS16+276C>T
	rs11569033*	4	111125252	g.IVS16+1106A>G
	rs2298996	4	111125906	g.IVS16+1760G>A
	rs11569043	4	111128188	g.IVS16-161C>T
	rs6836684*	4	111128538	g.IVS17+73C>T
	rs11569047	4	111128618	g.IVS17+153A>C
	rs11569049	4	111128859	g.IVS17-330T>C
	rs6850557	4	111130464	g.IVS18+1150G>A
	rs2237053	4	111130529	g.IVS18+1215T>C
	rs2237054	4	111130638	g.IVS18+1324T>A
	rs17041151*	4	111130876	g.IVS18+1562C>T
	rs7692976	4	111131016	g.IVS18+1702A>G
	rs2298999	4	111131356	g.IVS18+2042T>C
	rs6810393	4	111132136	g.IVS18-1716G>T
	rs11569061	4	111132642	g.IVS18-1210A>G
	rs4698803	4	111133876	g.Ex19+25A>T
	rs11569082*	4	111134469	g.IVS19+495A>G
	rs11569087*	4	111135629	g.IVS20+144G>A
	rs2299001	4	111136936	g.IVS20+1451T>C
	rs12506362	4	111142129	g.IVS21+1678G>A
	rs12507356*	4	111142777	g.IVS21+2326G>A
	rs11569104	4	111144091	g.IVS21-1019G>C
	rs11569105*	4	111144158	g.IVS21-952G>C
	rs3822286	4	111144908	g.IVS21-202G>A
	rs6533485	4	111147012	g.IVS22-1745G>C
	rs971695	4	111147377	g.IVS22-1380G>A
	rs11569121	4	111148577	g.IVS22-180G>A
	rs11569124	4	111148987	g.IVS23+152G>A
	rs11569134	4	111150669	g.IVS23-1138G>A
	rs3733625	4	111152453	g.Ex24-416T>C
	rs11569154*	4	111153889	g.*1828C>T
	rs11569158*	4	111154334	g.*2273C>T
	rs10021697	4	111154472	g.*2411G>T
	rs11569160*	4	111154534	g.*2473C>T
	rs11569162*	4	111154673	g.*2612A>G
	rs9999824	4	111155223	g.*3162A>C
	rs9993323	4	111160155	g.*8094A>G
	rs7698924	4	111161551	g.*9490C>G
	rs7699288	4	111161726	g.*9665C>G
	rs10021804	4	111162045	g.*9984A>G
EIF2AK2	rs1060957	2	37179284	g.*8635T>C
	rs4648246*	2	37186883	g.*1036C>G
	rs4233920	2	37190224	g.IVS14-282T>C
	rs4503966	2	37193699	g.IVS14+1679C>A
	rs4648228	2	37196192	g.IVS13-686C>G
	rs4233921	2	37207653	g.IVS10-595C>T
	rs4648206*	2	37207745	g.IVS10-687C>A
	rs4670185*	2	37209038	g.IVS10-1980T>C
	rs2307479	2	37216059	g.IVS10+72A>C
	rs4648202	2	37216611	g.IVS9-418G>T
	rs4648186*	2	37220611	g.IVS5-207C>T
	rs4648184	2	37220999	g.IVS5-595T>A
	rs4648181*	2	37221496	g.IVS5+704T>C
	rs4648176*	2	37221967	g.IVS5+233G>A
	rs4648174	2	37222554	g.IVS4-206A>G
	rs2270414	2	37229436	g.IVS2+68C>T
	rs2254958	2	37229795	g.Ex2+110C>T
	rs2307466*	2	37229818	g.Ex2+87C>G
	rs12620426	2	37233373	g.IVS1-3469A>T
	rs12712526	2	37236819	g.IVS1+736T>C
EME1	rs11868055	17	45804269	g.IVS2+962T>C
	rs12450550	17	45811192	g.Ex5+59T>C
	rs16948981	17	45812250	g.IVS7+323G>A
	rs917029	17	45812566	g.IVS7-106G>A
	rs17741	17	45813924	g.Ex7-327G>A
	rs3744525	17	45815744	g.IVS6-149G>C
	rs3744524	17	45815749	g.IVS6-154G>A
	rs1468317	17	45817238	g.IVS6+240A>G
	rs12452992	17	45820089	g.IVS5+331A>G
EME2	rs8063431	16	1744358	g.IVS8-3792T>C
	rs17135510*	16	1745353	g.IVS8-2797A>G
	rs2294616	16	1752973	g.Ex16-36G>C
	rs2294619	16	1754441	g.Ex19-21A>G
	rs2575369	16	1757432	g.IVS26+133C>T
	rs2076431	16	1758504	g.Ex31+26G>C
	rs2269123	16	1762160	g.Ex3-264A>G
	rs2437732	16	1766303	g.*62T>G
	rs1178432	16	1767837	g.Ex6+38A>G
ERCC1	rs2298881	19	50618756	g.IVS1-114G>T
	rs4803823	19	50638239	g.-19766G>A
ERCC2	rs10853773	19	50544370	g.IVS7-157C>T
	rs3916900*	19	50545863	g.IVS11+18C>T
	rs13181	19	50546759	g.Ex23+61A>C>G>T
	rs1799788*	19	50547940	g.IVS19-26C>T
	rs1799787	19	50547984	g.IVS19-70C>T
	rs238417	19	50548308	g.IVS18+32C>G
	rs3916862	19	50551525	g.IVS15-699A>G
	rs238410	19	50553292	g.IVS12-495C>T
	rs3916844	19	50553681	g.IVS12-884G>C
	rs3916840*	19	50554137	g.IVS12-1340C>T
	rs238409*	19	50554577	g.IVS12-1780G>T
	rs3916825*	19	50556329	g.IVS12+293C>T
	rs238406	19	50560149	g.Ex6-10A>C
	rs11878644	19	50568807	g.-3168G>A
	rs6966	19	50574802	g.Ex13-67A>T
ERCC3	rs2174270	2	127722548	g.*9093A>G
	rs6430935	2	127723461	g.*8180A>G
	rs6430936	2	127724156	g.*7485T>G
	rs4662717	2	127729974	g.*1667A>G
	rs4662718	2	127731837	g.IVS14-64G>A
	rs4150496	2	127745973	g.IVS11-474G>A
	rs4150483*	2	127747258	g.IVS10-251T>G
	rs2134794	2	127747349	g.IVS10-342T>G
	rs4150480	2	127748775	g.IVS10-1768C>A
	rs7573489	2	127752621	g.IVS10+598C>T
	rs4150464*	2	127752771	g.IVS10+448C>A
	rs4150459	2	127753948	g.IVS9-527G>A
	rs4150456*	2	127754535	g.Ex9-43G>A
	rs4150436*	2	127758304	g.IVS8+2445A>G
	rs2228544	2	127760972	g.Ex8+92G>A
	rs4150417	2	127762703	g.IVS7+3A>G
	rs4150412*	2	127764090	g.IVS4+180C>T
	rs4150403*	2	127766538	g.IVS3+118G>A
	rs4150402	2	127766604	g.IVS3+52A>G
	rs13431911	2	127775097	g.-6969G>A
	rs4233583	2	127776538	g.-8410T>G
	rs3088374	2	127778518	g.-10390G>A
	rs6731176	2	127787473	g.IVS14+1327G>A
ERCC4	rs889817	16	13907702	g.-13821G>A
	rs753191	16	13908082	g.-13441T>A
	rs7200442	16	13911157	g.-10366C>T
	rs4781560	16	13913252	g.-8271T>C
	rs12597883	16	13915064	g.-6459A>G
	rs11075221*	16	13915294	g.-6229A>C
	rs12926685	16	13917320	g.-4203C>T
	rs1364362*	16	13918395	g.-3128T>C
	rs3136037*	16	13920704	g.-819G>T
	rs3136038	16	13920880	g.-643C>T
	rs6498486	16	13921167	g.-356C>A
	rs1799797	16	13921494	g.-29A>T
	rs3136099	16	13930506	g.IVS4+913T>C
	rs3136100*	16	13930689	g.IVS4+1096G>A
	rs3136114	16	13932852	g.IVS5+604A>G
	rs3136124	16	13933950	g.IVS6+307G>A
	rs3136132*	16	13934516	g.IVS6+873G>T
	rs3136146	16	13935880	g.IVS7+220G>A
	rs1800067*	16	13936534	g.Ex8+31G>A
	rs3136152	16	13937335	g.IVS8+234G>A
	rs3136155	16	13937861	g.IVS8+760C>T
	rs3136161*	16	13938667	g.IVS8-457T>C
	rs3136164	16	13939372	g.IVS9+156A>C
	rs3136168	16	13939955	g.IVS9+739T>G
	rs3136189	16	13942202	g.IVS9+2986T>C
	rs3136195*	16	13943972	g.IVS9-2109T>C
	rs31870*	16	13945231	g.IVS9-850A>G
	rs2020955	16	13946160	g.Ex10-34T>C
	rs1799801	16	13949459	g.Ex11-247T>C
	rs3743538	16	13950189	g.*483G>T
	rs2276465	16	13950515	g.*809A>G
	rs9925509	16	13951879	g.*2173A>G
	rs4781563	16	13952900	g.*3194A>G
	rs9646271	16	13954919	g.*5213C>T
	rs1646332	16	13957228	g.*7522C>A
	rs11648736	16	13958393	g.*8687A>G
	rs8060520	16	13959277	g.*9571C>G
ERCC5	rs16960583	13	102277361	g.IVS7-4555T>C
	rs9518850	13	102280625	g.IVS7-1291C>T
	rs7334764	13	102286487	g.IVS9+1584C>A
	rs2281885	13	102289393	g.IVS10+303C>T
	rs16960632	13	102297716	g.IVS1+1011A>G
	rs4150276	13	102305230	g.IVS4+505T>A
	rs2227869*	13	102313086	g.Ex8-369G>C
	rs2228959*	13	102316163	g.Ex9-100C>A
	rs3759500	13	102316845	g.IVS10+113C>T
	rs4150339	13	102318252	g.IVS11-212T>C
	rs4150351*	13	102320968	g.IVS12-1581A>C
	rs4150355	13	102321313	g.IVS12-1236C>T
	rs8002276	13	102324140	g.IVS14+446T>C
	rs4150386*	13	102325529	g.IVS14-129A>C
	rs17655	13	102326003	g.Ex15-344G>C
	rs873601	13	102326338	g.Ex15-9G>A
	rs4150393*	13	102326659	g.*404A>G
	rs9586002	13	102332743	g.*6488A>C
	rs1886087	13	102333829	g.*7574T>A
	rs9554902	13	102335527	g.*9272A>G
ERCC6	rs4253230	10	50337027	g.Ex21+260C>T
	rs4253226	10	50337451	g.IVS20-165A>G
	rs3810944	10	50339168	g.IVS19+236T>C
	rs4838519	10	50340263	g.IVS18-655T>G
	rs932735	10	50345930	g.IVS18+2304A>C
	rs4253212*	10	50348218	g.IVS18+16C>T
	rs4253211	10	50348323	g.Ex18-90G>C
	rs2228527	10	50348375	g.Ex18-142A>G
	rs2274097	10	50349087	g.Ex17-61C>T
	rs10437449*	10	50350691	g.IVS15-169T>G
	rs4253200*	10	50350851	g.IVS15+110A>G
	rs4253197	10	50351163	g.IVS14-83T>C
	rs4253193	10	50352803	g.IVS12-509T>C
	rs3750749	10	50354234	g.IVS12+33T>C
	rs17010116*	10	50368074	g.IVS8+3095T>G
	rs10776576	10	50373639	g.IVS7-2335C>T
	rs4838524	10	50380129	g.IVS6-1381G>A
	rs3793788	10	50380858	g.IVS6-2110T>A
	rs4253099	10	50384441	g.IVS5-377C>T
	rs4253087	10	50386346	g.IVS5-2282A>G
	rs4253083*	10	50386912	g.IVS5-2848T>C
	rs12571445	10	50392189	g.IVS5-8125T>C
	rs4253077	10	50392975	g.IVS5-8911T>G
	rs4253063	10	50397295	g.IVS1-2122C>G
	rs2281793	10	50397548	g.IVS1-2375G>A
	rs1018603	10	50398377	g.IVS1-3204G>T
	rs2228528	10	50402286	g.Ex1+47G>A
	rs4253037*	10	50407148	g.IVS3-571G>A
	rs4253013	10	50410606	g.Ex2-12G>A
	rs3793784	10	50417545	g.-6528C>G
	rs1917800	10	50420923	g.-9906C>G
	rs6537539	10	50426040	g.-15023C>A
	rs7894311	10	50431587	g.-20570G>A
	rs6537540	10	50431746	g.-20729G>C
	rs2222638	10	50433801	g.-22784C>T
	rs4838529	10	50434010	g.-22993G>A
	rs17177717	10	50434509	g.-23492T>C
	rs17010153	10	50434668	g.-23651G>A
	rs17784218	10	50435360	g.-24343T>C
	rs12161719	10	50435545	g.-24528T>A
ERCC8	rs17332824	5	60201944	g.*4254C>G
	rs4699965	5	60203645	g.*2553T>G
	rs4647171	5	60204729	g.*1469C>T
	rs4647155*	5	60205760	g.Ex13-346G>T
	rs6449509	5	60215058	g.IVS12+3966T>C
	rs6449510	5	60215075	g.IVS12+3949A>G
	rs17332991*	5	60215117	g.IVS12+3907G>T
	rs12522154	5	60217257	g.IVS12+1767A>G
	rs4647130	5	60219066	g.Ex12+39T>C
	rs4647127*	5	60219431	g.IVS11-327C>T
	rs12657309	5	60241882	g.IVS5-5425T>C
	rs966497	5	60247253	g.IVS5+2596T>C
	rs976630	5	60251238	g.IVS4-1266T>G
	rs4647081*	5	60252341	g.IVS4+1297G>A
	rs4647080*	5	60252581	g.IVS4+1057C>T
	rs2120954	5	60255237	g.IVS3+638T>G
	rs158570	5	60260671	g.IVS1-128G>A
	rs7722373	5	60283572	g.IVS1+6606G>A
	rs6887938	5	60284547	g.IVS1+7581A>G
ESR1	rs543650	6	152152636	g.-18104G>T
	rs9478243	6	152159151	g.-11589A>G
	rs2881766	6	152160812	g.-9928G>T
	rs488133	6	152167137	g.-3603C>T
	rs10484922	6	152174010	g.IVS1+2818C>T
	rs17081713	6	152176440	g.IVS1+5248A>G
	rs3844508	6	152181735	g.IVS1+10543A>G
	rs9340789*	6	152185581	g.IVS1+14389G>C
	rs7759411	6	152190563	g.IVS1-14862C>T
	rs6909023	6	152195390	g.IVS1-10035G>A
	rs827421	6	152198815	g.IVS1-6610G>A
	rs2234693	6	152205028	g.IVS1-397T>C
	rs9340799	6	152205074	g.IVS1-351A>G
	rs9340807	6	152205979	g.IVS2+364A>T
	rs9322332	6	152208494	g.IVS2+2879C>A
	rs9340820	6	152217518	g.IVS2+11903T>G
	rs1709184	6	152224610	g.IVS2-18873T>C
	rs11155818*	6	152225823	g.IVS2-17660G>A
	rs1709183	6	152235689	g.IVS2-7794C>T
	rs11155819	6	152241052	g.IVS2-2431T>C
	rs9322335	6	152241822	g.IVS2-1661T>C
	rs9322336	6	152242123	g.IVS2-1360C>T
	rs4986934*	6	152243568	g.Ex3-32T>C
	rs9478251	6	152244972	g.IVS3+1373C>G
	rs1913474	6	152250415	g.IVS3+6816A>G
	rs4869748	6	152267076	g.IVS3+23477T>G
	rs2347923	6	152269114	g.IVS3+25515C>A
	rs9397072*	6	152281014	g.IVS3-25987C>T
	rs988328	6	152282843	g.IVS3-24158T>C
	rs6912184	6	152301899	g.IVS3-5102G>A
	rs9371564	6	152303806	g.IVS3-3195A>G
	rs9340894	6	152305073	g.IVS3-1928C>T
	rs1801132	6	152307215	g.Ex4-122G>C
	rs3020410	6	152308070	g.IVS4+734A>C
	rs3003917	6	152308161	g.IVS4+825G>A
	rs9383599*	6	152310910	g.IVS4+3574C>G
	rs3020314	6	152312365	g.IVS4+5029C>T
	rs3020377	6	152314091	g.IVS4+6755G>A
	rs3020393	6	152320578	g.IVS4+13242G>A
	rs3020401	6	152324737	g.IVS4+17401G>A
	rs1884051	6	152324972	g.IVS4+17636G>A
	rs985191	6	152325151	g.IVS4+17815A>C
	rs985192*	6	152325171	g.IVS4+17835A>C
	rs3003925	6	152326151	g.IVS4+18815G>A
	rs6557177	6	152326514	g.IVS4+19178T>C
	rs2347869	6	152328988	g.IVS4+21652C>A
	rs1884049	6	152329060	g.IVS4+21724T>C
	rs932479	6	152329730	g.IVS4+22394C>T
	rs2982683	6	152340128	g.IVS4+32792C>T
	rs9340938*	6	152342306	g.IVS4-32178A>T
	rs726282	6	152344347	g.IVS4-30137A>C
	rs728523	6	152344884	g.IVS4-29600T>A
	rs9397463	6	152346021	g.IVS4-28463C>T
	rs926777	6	152346740	g.IVS4-27744A>C
	rs3020407	6	152348954	g.IVS4-25530G>A
	rs2144025	6	152349399	g.IVS4-25085T>C
	rs7743290	6	152350825	g.IVS4-23659T>G
	rs9340941	6	152354839	g.IVS4-19645C>T
	rs7757956	6	152358833	g.IVS4-15651T>A
	rs9340954	6	152361865	g.IVS4-12619T>G
	rs13219476	6	152367197	g.IVS4-7287T>G
	rs9340958	6	152372366	g.IVS4-2118C>T
	rs3020418	6	152386855	g.IVS5+12233G>A
	rs9478265*	6	152390594	g.IVS5+15972G>A
	rs2982712	6	152399872	g.IVS5-23947T>C
	rs3020434	6	152400633	g.IVS5-23186C>T
	rs2982734	6	152409847	g.IVS5-13972G>A
	rs9341019	6	152424381	g.IVS6+429A>C
	rs2982894	6	152433735	g.IVS6+9783T>C
	rs12199102*	6	152434254	g.IVS6+10302C>A
	rs2982896	6	152441186	g.IVS6-16027C>T
	rs2474148	6	152454597	g.IVS6-2616G>T
	rs2982900	6	152456685	g.IVS6-528C>T
	rs9341052*	6	152458318	g.IVS7+922A>G
	rs3778099	6	152460268	g.IVS7-1292T>C
	rs2228480	6	152461788	g.Ex8+229G>A
	rs9341070*	6	152461890	g.Ex8+331C>T
	rs3798577	6	152462823	g.Ex8+1264T>C
	rs1062577	6	152465598	g.Ex8-502T>A
	rs3798757	6	152465936	g.Ex8-164T>C
	rs2813543	6	152466171	g.*4376A>G
	rs2747649	6	152468194	g.*6399C>G
	rs1543403	6	152470397	g.*8602C>G
	rs2813545	6	152474010	g.*12215C>G
	rs4870076	6	152474097	g.*12302C>G
	rs910416	6	152474595	g.*12800C>T
ESR2	rs1152589	14	63753679	g.IVS110+821A>T
	rs1152585	14	63760852	g.IVS115-80G>C
	rs12434245*	14	63761606	g.IVS117+90C>T
	rs928554	14	63763948	g.Ex11+138G>A
	rs1256065	14	63768685	g.IVS10+815C>A
	rs944459	14	63769111	g.IVS10+389G>A
	rs8006145	14	63769203	g.IVS10+297G>T
	rs4986938	14	63769569	g.Ex10-70G>A
	rs1256064	14	63770492	g.IVS9-698T>C
	rs1109056	14	63771183	g.IVS9+258G>C
	rs944460*	14	63771209	g.IVS9+232G>C
	rs1256063	14	63771970	g.IVS8-349T>C
	rs1256062*	14	63773071	g.IVS8-1450A>G
	rs1256061	14	63773346	g.IVS8-1725C>A
	rs12437103*	14	63776987	g.IVS8-5366T>G
	rs10459452*	14	63781614	g.IVS8+4403T>C
	rs17766755	14	63785526	g.IVS8+491C>T
	rs1256054*	14	63786066	g.Ex8-50C>G
	rs2274705	14	63786382	g.IVS7-232T>G
	rs4365213	14	63790017	g.IVS7+3680A>G
	rs1256049*	14	63793804	g.Ex7+32G>A
	rs8003490*	14	63795122	g.IVS6-1287C>T
	rs1256040	14	63808147	g.IVS4-2765C>T
	rs1273196	14	63809258	g.IVS4-3876T>C
	rs7159462	14	63828629	g.IVS2+1875G>A
	rs1952586	14	63829172	g.IVS2+1332A>G
	rs1887994	14	63830364	g.IVS2+140G>T
	rs1271572	14	63831670	g.IVS1-789T>G
	rs2987983	14	63833406	g.IVS1-2525T>C
	rs2978381	14	63836405	g.IVS1-5524A>G
	rs10137185	14	63845529	g.IVS1-14648G>A
	rs3020445	14	63858397	g.IVS1+15972T>C
	rs3020444	14	63860766	g.IVS1+13603T>C
	rs17226088*	14	63873910	g.IVS1+459C>G
	rs1256114	14	63879758	g.-60301C>T
	rs10146204	14	63888522	g.-69065T>C
	rs1256107	14	63893134	g.-73677A>G
EXO1	rs7524386	1	240059161	g.-21189C>T
	rs3902093	1	240062526	g.-17824C>A
	rs6691782	1	240063727	g.-16623A>G
	rs10926584	1	240071458	g.-8892C>T
	rs12118937	1	240075930	g.-4420A>G
	rs11581448	1	240076439	g.-3911C>G
	rs3754092	1	240076695	g.-3655T>G
	rs3754093	1	240076739	g.-3611A>G
	rs1635518	1	240077197	g.-3153T>C
	rs10802996	1	240077250	g.-3100C>G
	rs1776177	1	240078772	g.Ex2+117C>T
	rs2073490	1	240079283	g.IVS3+142C>T
	rs2797604	1	240094409	g.IVS10-2346A>G
	rs4149963	1	240102005	g.Ex12+49C>T
	rs4149965	1	240102061	g.Ex12+105G>A
	rs1635502	1	240106005	g.IVS12-2669A>G
	rs1047840	1	240108924	g.Ex13+251G>A
	rs1776148	1	240109168	g.Ex13-101A>G
	rs4149982	1	240109391	g.IVS13+123C>T
	rs9350	1	240115297	g.Ex15+59C>T
	rs1635488	1	240115568	g.IVS15+136C>T
	rs4408133	1	240116272	g.IVS15+840G>C
	rs4150018	1	240119244	g.IVS15-146T>G
	rs4150027	1	240120461	g.*935C>T
	rs4658535	1	240125844	g.*6318A>G
FAF1	rs1278519	1	50669930	g.*9769T>G
	rs1278516	1	50672609	g.*7090T>C
	rs17382304	1	50673666	g.*6033G>A
	rs12076604	1	50678954	g.*745G>A
	rs12096508	1	50692749	g.IVS18-12966G>T
	rs13376558*	1	50704877	g.IVS18+8847T>G
	rs12078177	1	50709600	g.IVS18+4124C>G
	rs3827730*	1	50710436	g.IVS18+3288A>G
	rs17106235	1	50715958	g.IVS17-2019G>C
	rs12059456*	1	50726686	g.IVS17+2162A>G
	rs1149790	1	50730097	g.IVS15-36T>A
	rs1149791	1	50736628	g.IVS15-6567G>C
	rs7535374	1	50739485	g.IVS15-9424T>C
	rs17387024*	1	50765766	g.IVS15+7863A>G
	rs7545617*	1	50769718	g.IVS15+3911C>T
	rs12760951*	1	50782133	g.IVS13-4145C>T
	rs17106278*	1	50786245	g.IVS13-8257C>T
	rs10888697	1	50791861	g.IVS13+13476G>A
	rs1499441*	1	50799163	g.IVS13+6174C>T
	rs17106288*	1	50801941	g.IVS13+3396C>A
	rs3789584	1	50801975	g.IVS13+3362A>G
	rs10218771	1	50807703	g.IVS12-2212A>G
	rs17106296*	1	50823088	g.IVS9-17G>A
	rs11587909	1	50823387	g.IVS9-316G>A
	rs3850874	1	50835719	g.IVS8-1243G>A
	rs17387684*	1	50845103	g.IVS8-10627A>T
	rs12094601	1	50847628	g.IVS8-13152A>T
	rs17106335*	1	50850758	g.IVS8-16282A>G
	rs17106336	1	50851152	g.IVS8-16676A>G
	rs11205745	1	50865222	g.IVS8+28480A>G
	rs12120719	1	50865417	g.IVS8+28285A>G
	rs12121634	1	50866105	g.IVS8+27597A>T
	rs11205747	1	50869873	g.IVS8+23829G>T
	rs12746642*	1	50892357	g.IVS8+1345C>T
	rs17106350*	1	50895911	g.IVS7-2123T>C
	rs12077720*	1	50899889	g.IVS7-6101C>T
	rs10493152	1	50901365	g.IVS7-7577T>C
	rs12088508*	1	50913721	g.IVS7-19933A>G
	rs17384367	1	50915144	g.IVS7-21356A>G
	rs12088577	1	50922876	g.IVS7+21170C>T
	rs6678881*	1	50939019	g.IVS7+5027T>A
	rs12067210	1	50940143	g.IVS7+3903T>A
	rs11205760	1	50946918	g.IVS6-2767G>A
	rs17384533	1	50953248	g.IVS6-9097T>C
	rs11205761	1	50955845	g.IVS6-11694A>G
	rs12085455*	1	50957968	g.IVS6-13817T>A
	rs12075991	1	51025206	g.IVS4+1054A>G
	rs12087238*	1	51040253	g.IVS2-316T>G
	rs12085022	1	51041606	g.IVS2-1669A>G
	rs6692340	1	51052720	g.IVS2-12783G>A
	rs17391220	1	51066051	g.IVS2-26114A>G
	rs12076637*	1	51090591	g.IVS2+5598A>G
	rs1849553	1	51090593	g.IVS2+5596C>T
	rs1398868	1	51091934	g.IVS2+4255A>G
	rs10888710*	1	51137678	g.IVS1-41421G>A
	rs12089041	1	51154182	g.IVS1+43845G>A
	rs11585772	1	51157378	g.IVS1+40649T>G
	rs6695869	1	51185793	g.IVS1+12234T>C
FANCA	rs13339414*	16	88322882	g.IVS5-262G>A
	rs7204478	16	88322986	g.IVS5-158C>T
	rs7185737	16	88323511	g.IVS6+284G>A
	rs4785710	16	88324257	g.IVS6+1030C>T
	rs12709092	16	88324838	g.IVS6+1611C>G
	rs4785713	16	88325599	g.IVS6-1612C>G
	rs16965992*	16	88326465	g.IVS6-746G>T
	rs12446555*	16	88326546	g.IVS6-665G>T
	rs3803689	16	88327559	g.IVS8+93C>T
	rs11649196	16	88329453	g.IVS9+1506G>A
	rs9282681	16	88333415	g.Ex11-397T>C
	rs6500439	16	88335776	g.IVS38+933T>G
	rs12917681	16	88338442	g.IVS37+426G>T
	rs12922302	16	88339784	g.IVS36+709C>T
	rs4420527	16	88341689	g.IVS34+879T>C
	rs3743860	16	88345992	g.IVS32+55A>G
	rs11649642	16	88347433	g.IVS31-1302C>T
	rs2238526	16	88354224	g.IVS30-1610C>T
	rs12447465	16	88357396	g.IVS29+1403G>A
	rs3890534	16	88362790	g.IVS27+956G>A
	rs4785595	16	88363022	g.IVS27+724T>C
	rs7199740*	16	88364639	g.IVS24-96C>A
	rs1007932*	16	88366042	g.IVS23-319G>A
	rs1800339	16	88367138	g.IVS23+42G>T
	rs3785275	16	88369530	g.IVS22+121G>C
	rs1006548	16	88371544	g.IVS21+1166A>G
	rs11076623	16	88371621	g.IVS21+1089C>A
	rs1006547	16	88371730	g.IVS21+980A>G
	rs2302161	16	88373067	g.IVS19-155G>A
	rs2239359	16	88376981	g.Ex17+31G>A
	rs2239361	16	88377509	g.IVS16-498C>A
	rs16966142	16	88378534	g.IVS16+229G>A
	rs8046243	16	88379634	g.IVS15-761T>C
	rs17746039	16	88383982	g.IVS15+1330C>G
	rs1800330	16	88385465	g.IVS14-20A>G
	rs1800287	16	88386026	g.IVS13-49G>C
	rs12924101	16	88390407	g.IVS11-480T>G
	rs12709096	16	88390462	g.IVS11-535G>C
	rs4785722	16	88390611	g.IVS11-684T>C
	rs3743857	16	88402555	g.IVS5-279G>C
	rs11861084	16	88403211	g.IVS5-935T>G
	rs2293585	16	88416354	g.-5829G>A
	rs1108064	16	88421651	g.-11126G>C
	rs12444871	16	88424775	g.IVS1+2072C>T
FANCB	rs2905220	X	14773924	g.IVS7-595G>A
	rs2905223	X	14778727	g.IVS6-10T>C
	rs6628580	X	14794681	g.IVS2-1058A>G
	rs11795930	X	14798736	g.IVS1-1650G>A
	rs12007572	X	14804283	g.IVS2+2482A>C
	rs2106413	X	14808595	g.IVS2+6794A>G
	rs6631280	X	14810246	g.IVS2+8445G>T
FANCC	rs4744442	9	96891637	g.*12172G>A
	rs9673*	9	96901258	g.Ex15-102T>C
	rs4647558	9	96901939	g.Ex15-783G>A
	rs7048910	9	96903694	g.Ex15+260A>C
	rs4647531*	9	96915074	g.IVS12-1334G>A
	rs4647519*	9	96926277	g.IVS10+912C>T
	rs4647516	9	96927809	g.IVS9-521G>T
	rs540412	9	96936436	g.IVS8+1013C>T
	rs3780567	9	96938041	g.IVS7-436T>C
	rs7854840	9	96939408	g.IVS7-1803A>G
	rs3277	9	96947479	g.IVS7+4547T>G
	rs2166402	9	96948261	g.IVS7+3765C>A
	rs565293	9	96963413	g.IVS6+9769C>T
	rs400727	9	96976090	g.IVS4-1840A>C
	rs242448	9	96993200	g.IVS4-18950T>A
	rs1979022	9	97024864	g.IVS4+17888T>A
	rs12380720	9	97029028	g.IVS4+13724G>A
	rs16912035*	9	97032144	g.IVS4+10608C>T
	rs13292454*	9	97034896	g.IVS4+7856C>T
	rs1326188	9	97038422	g.IVS4+4330A>C
	rs356659	9	97046189	g.IVS3-3343G>A
	rs1699499	9	97048202	g.IVS3+1333G>A
	rs4647416	9	97050275	g.IVS2-656G>A
	rs4647412	9	97051734	g.IVS1-262T>C
	rs3844341	9	97063643	g.IVS1-12171A>G
	rs356669	9	97087614	g.IVS1+32015T>C
	rs356665	9	97100452	g.IVS1+19177A>G
	rs187172	9	97104252	g.IVS1+15377G>C
	rs554879	9	97107630	g.IVS1+11999C>G
	rs10993509	9	97111811	g.IVS1+7818A>T
	rs12337959	9	97111850	g.IVS1+7779A>G
	rs10993512	9	97133950	g.-82555T>C
	rs1027710	9	97135529	g.-84134G>C
FANCD2	rs7638846	3	10023601	g.-21740G>A
	rs9813647*	3	10043989	g.IVS1+832A>T
	rs7613823*	3	10051646	g.IVS5+164G>A
	rs9869743*	3	10057965	g.IVS9-342G>A
	rs803335*	3	10060035	g.IVS12-133G>T
	rs7615646	3	10064773	g.IVS16+38A>C
	rs3895942	3	10083745	g.IVS25-148G>C
	rs17032365*	3	10104978	g.IVS34-155G>A
	rs2272123	3	10115115	g.IVS42-289G>A
	rs7647987	3	10115696	g.Ex43+293A>G
	rs10510415*	3	10121036	g.*3089C>T
FANCE	rs4713859	6	35514131	g.-14169C>T
	rs12212952	6	35515352	g.-12948C>G
	rs2894401	6	35516937	g.-11363A>G
	rs6935950*	6	35521604	g.-6696G>C
	rs4713864	6	35524017	g.NC_-1604C>A
	rs4713865	6	35524286	g.NC_-1335C>G
	rs9348977	6	35525316	g.NC_-305A>G
	rs10214770	6	35525769	g.-2531A>G
	rs6907678	6	35526932	g.-1368C>T
	rs2395626	6	35530732	g.IVS1-770G>T
	rs3800377	6	35532166	g.IVS2+58A>G
	rs3800376*	6	35533968	g.IVS4-84T>C
	rs6926662	6	35539367	g.IVS9+698G>A
	rs16876572	6	35542251	g.Ex10+253A>G
	rs6937124*	6	35546547	g.*4446C>T
	rs4713871*	6	35547051	g.*4950A>G
	rs7739161	6	35547736	g.*5635C>G
	rs12525930	6	35547910	g.*5809C>T
	rs11962335	6	35549145	g.*7044A>C
	rs2076173	6	35550375	g.Ex13+538T>C
	rs2076170	6	35551551	g.IVS10-90A>C
FANCF	rs619083*	11	22599965	g.*2842A>G
	rs10500938	11	22601179	g.Ex1-525C>T
	rs4447177	11	22602601	g.Ex1+1363C>T
	rs3740615*	11	22603942	g.Ex1+22C>T
	rs3740614	11	22604126	g.-193C>T
	rs10219145	11	22604663	g.-730T>C
	rs4442551	11	22605419	g.-1486T>C
	rs337484	11	22613907	g.-9974T>C
	rs629612	11	22616911	g.-12978C>T
	rs10500939	11	22620296	g.-16363C>A
	rs12292119	11	22622571	g.-18638T>C
	rs337501	11	22623799	g.-19866A>G
FANCG	rs637885	9	35054788	g.IVS5+460T>C
	rs10972300	9	35058201	g.IVS2+47G>A
	rs2073576	9	35058948	g.IVS1-589A>G
	rs4986939*	9	35065969	g.Ex9-11C>T>G>A
	rs554098	9	35067441	g.IVS4-45A>G
	rs10972309	9	35077991	g.-8469G>A
	rs527459	9	35078142	g.-8620T>C
	rs556766*	9	35079048	g.Ex12+171T>G
	rs10972310	9	35079498	g.IVS10-51C>T
	rs568300	9	35083020	g.IVS7+7A>G
	rs2240114	9	35083702	g.IVS5-125C>T
	rs7019256*	9	35087831	g.-18309T>C
	rs10972311	9	35087876	g.-18354C>A
	rs634801	9	35088008	g.-18486T>G
	rs527365	9	35088155	g.-18633G>A
FANCL	rs12996679	2	58232446	g.IVS12+5333C>T
	rs7602087	2	58234916	g.IVS12-5072T>G
	rs6739344*	2	58235254	g.IVS12-4734G>A
	rs7596038	2	58237324	g.IVS12-2664C>T
	rs17614198*	2	58238331	g.IVS12-1657A>G
	rs17049381*	2	58238747	g.IVS12-1241T>G
	rs848291	2	58242200	g.Ex12-40T>C
	rs848290	2	58242686	g.IVS11-409T>A
	rs10445895*	2	58244042	g.IVS9+31A>G
	rs848289	2	58245074	g.IVS8-918T>A
	rs11903456	2	58247340	g.IVS7-827G>A
	rs848286	2	58248047	g.IVS7-1534A>G
	rs7558066	2	58261747	g.IVS7-15234G>A
	rs848282	2	58262191	g.IVS7-15678G>A
	rs3771216	2	58265344	g.IVS7+13889A>G
	rs759352*	2	58268620	g.IVS7+10613A>C
	rs1100188	2	58269619	g.IVS7+9614G>T
	rs17049394	2	58271321	g.IVS7+7912T>C
	rs13421853*	2	58271509	g.IVS7+7724A>G
	rs17049396	2	58272005	g.IVS7+7228T>C
	rs11125745	2	58274426	g.IVS7+4807C>G
	rs17049404*	2	58282245	g.IVS6+2524A>G
	rs17049407*	2	58284078	g.IVS6+691A>G
	rs17049408	2	58284633	g.IVS6+136A>G
	rs7577402*	2	58290157	g.IVS5-5292T>C
	rs1524856*	2	58293909	g.IVS5+8672G>A
	rs17049416	2	58294505	g.IVS5+8076C>G
	rs3821212	2	58297102	g.IVS5+5479A>T
	rs17049420	2	58303342	g.IVS4-661A>G
	rs3771220	2	58304073	g.IVS4-1392A>G
	rs7594702	2	58307124	g.IVS4+243G>C
	rs17049422	2	58307564	g.IVS3-141G>A
	rs6732505	2	58308762	g.IVS3-1339C>G
	rs7561771	2	58313768	g.IVS1-1017A>T
	rs17049425	2	58324418	g.-2465T>C
	rs13411119	2	58331683	g.-9730T>C
	rs6734161*	2	58334465	g.-12512G>A
	rs17398871	2	58335093	g.-13140G>A
	rs11900584	2	58335550	g.-13597T>C
	rs10186997	2	58340610	g.-18657G>A
	rs13420084	2	58340808	g.-18855G>A
	rs11894186	2	58341530	g.-19577T>C
FANCM	rs3783702	14	44668504	g.IVS4+243C>T
	rs748963	14	44670217	g.IVS2-464C>G
	rs8013409	14	44678353	g.IVS2-1232T>C
	rs11157432*	14	44688967	g.IVS4+1019A>G
	rs7149582	14	44692015	g.IVS5-858T>C
	rs226976*	14	44698525	g.IVS9+292C>T
	rs1367580	14	44714339	g.Ex14+316G>T
	rs8017226*	14	44714377	g.Ex14+354T>C
	rs226984	14	44721431	g.IVS16+773G>A
	rs11845507	14	44721715	g.IVS16-1012G>A
	rs17115885	14	44728541	g.IVS20+226A>G
	rs226981	14	44732075	g.IVS20-3050T>C
	rs4900664*	14	44732264	g.IVS20-2861C>T
	rs7141145	14	44733578	g.IVS20-1547G>A
	rs8018014	14	44738955	g.Ex23+133T>C
	rs17115900*	14	44744419	g.*5457C>T
FAS	rs17447091*	10	90721249	g.-19364A>T
	rs7917538*	10	90722003	g.-18610C>T
	rs11202916	10	90726379	g.-14234A>G
	rs17447140	10	90728927	g.-11686A>T
	rs1571014	10	90729348	g.-11265C>A
	rs6586159	10	90730194	g.-10419C>T
	rs12765241	10	90730481	g.-10132A>G
	rs2862834*	10	90731354	g.-9259G>A
	rs7906322	10	90731485	g.-9128T>C
	rs4934434	10	90737149	g.-3464A>C
	rs1800682	10	90739943	g.-670G>A
	rs7097467	10	90743224	g.IVS1+2581T>C
	rs7913007*	10	90745790	g.IVS1+5147G>A
	rs9658691*	10	90746143	g.IVS1+5500T>C
	rs9658696*	10	90746556	g.IVS1+5913G>A
	rs9658706*	10	90747600	g.IVS1-5166A>G
	rs1571012*	10	90748300	g.IVS1-4466C>T
	rs9658714	10	90749642	g.IVS1-3124G>A
	rs9658727*	10	90751845	g.IVS1-921T>C
	rs2296603	10	90753107	g.IVS2+176C>T
	rs9658733	10	90753269	g.IVS2+338A>T
	rs9658742	10	90754871	g.IVS2+1940G>C
	rs9658756	10	90759282	g.IVS4+548C>T
	rs9658761	10	90759866	g.IVS4-410G>T
	rs982764	10	90759978	g.IVS4-298T>C
	rs9658774*	10	90764329	g.Ex9+474A>G
	rs1926188	10	90767091	g.*2903T>C
	rs10887883	10	90772953	g.*8765A>G
	rs4934436	10	90773300	g.*9112C>T
FASLG	rs2639621	1	170876383	g.-18581T>G
	rs2859228	1	170879864	g.-15100A>G
	rs2859242	1	170891487	g.-3477C>T
	rs2639614	1	170892580	g.-2384T>C
	rs763110	1	170894121	g.-843T>C
	rs929087	1	170898680	g.IVS2-1417A>G
	rs2639654	1	170899226	g.IVS2-871A>C
	rs5030772	1	170899973	g.IVS2-124A>G
	rs10458360	1	170900598	g.IVS3+445G>C
	rs6690331	1	170903090	g.*1310C>T
	rs859663	1	170904078	g.*2298T>G
	rs12135884	1	170905123	g.*3343A>G
	rs12085277	1	170905283	g.*3503A>G
	rs1492907	1	170908741	g.*6961T>C
	rs2021840	1	170909843	g.*8063G>A
	rs12085107	1	170910845	g.*9065A>T
	rs6673027	1	170912521	g.*10741C>T
FCGR2A	rs6698806	1	159722810	g.-19071G>T
	rs2165090	1	159724261	g.-17620C>A
	rs7512140	1	159730225	g.-11656A>G
	rs10800309	1	159738782	g.-3099G>A
	rs4656308*	1	159745375	g.IVS3-859C>T
	rs1801274	1	159746369	g.Ex4-120A>G
	rs12142755	1	159748367	g.IVS5+997A>G
	rs6694457*	1	159754505	g.Ex7+117T>C
	rs9427401	1	159758799	g.*4236C>G
	rs4657054	1	159759929	g.*5366A>G
	rs11580574	1	159760060	g.*5497C>G
	rs11811241	1	159760204	g.*5641A>G
	rs1079109	1	159761664	g.Ex1+1005C>T
FCGR3A	rs12133719	1	159768511	g.*10914G>C
	rs12749237*	1	159772586	g.*6839T>A
	rs332392	1	159776763	g.*2662G>A
	rs12086476	1	159777400	g.*2025G>A
	rs397429	1	159779945	g.IVS4-332G>A
	rs11581823	1	159784008	g.IVS3+827A>C
	rs452662*	1	159784563	g.IVS3+272G>T
	rs12128686	1	159785381	g.IVS2+44A>G
	rs6427603*	1	159785383	g.IVS2+42A>G
	rs400617	1	159785779	g.IVS1+332T>C
	rs10917571	1	159786035	g.IVS1+76G>T
	rs10127827*	1	159787194	g.-935C>A
	rs3845532	1	159795648	g.-9389T>G
FEN1	rs174528	11	61300075	g.-19334C>T
	rs108499	11	61303813	g.-15596C>T
	rs509360	11	61305135	g.-14274A>G
	rs174532	11	61305450	g.-13959A>G
	rs174535	11	61307932	g.-11477C>T
	rs102275	11	61314379	g.-5030T>C
	rs740006	11	61314444	g.-4965T>C
	rs412334	11	61316837	g.Ex1+112C>T
	rs695867	11	61317864	g.IVS1+788A>G
	rs3218839*	11	61321770	g.*1217C>T
	rs17145762*	11	61322152	g.*1599C>G
	rs174548	11	61327924	g.IVS7-109G>C
FLJ35220	rs4603608*	17	76003020
	rs4531782	17	76005644
	rs11657930	17	76006829
	rs4075160*	17	76013645
	rs4075784	17	76017785
	rs7210752*	17	76017876
	rs8081162*	17	76019304
	rs9910924	17	76020631
	rs8077237	17	76021625
	rs4491585	17	76022408
	rs4491586	17	76022586
	rs8065843	17	76024941
	rs11870849	17	76025668
	rs9915964	17	76026428
	rs4564632	17	76027569
	rs12938834	17	76030263
	rs9914610	17	76031815
	rs4074302	17	76034556
FURIN	rs7497122*	15	89199563	g.-20411A>G
	rs11853441	15	89201212	g.-18762G>T
	rs4932370	15	89205709	g.-14265A>G
	rs12903530*	15	89206688	g.-13286A>G
	rs7167502*	15	89207420	g.-12554A>G
	rs3759929	15	89211013	g.-8961T>G
	rs4932178	15	89212660	g.-7314T>C
	rs17514846	15	89217554	g.IVS1-2262C>A
	rs1981458	15	89217609	g.IVS1-2207T>C
	rs16944971*	15	89220102	g.Ex2-50C>T
	rs2071410	15	89221944	g.IVS7+95C>G
	rs6229*	15	89226745	g.Ex16-947C>T
	rs4702	15	89227564	g.Ex16-128G>A
	rs11638635	15	89236520	g.IVS13+175C>G
GNS	rs1147100	12	63388332	g.*8455T>C
	rs12307564	12	63389532	g.*7255G>A
	rs12313253	12	63392448	g.*4339G>A
	rs2279597	12	63396519	g.Ex14+348C>T
	rs10878206	12	63397075	g.IVS13-209C>T
	rs535135	12	63399430	g.IVS13+639C>G
	rs2620728	12	63404590	g.IVS10-1430G>C
	rs1244887	12	63407687	g.IVS10+1316C>T
	rs17100618	12	63409525	g.IVS9-421T>C
	rs17100621	12	63419728	g.IVS7-182G>A
	rs1690278	12	63419911	g.IVS7-365G>C
	rs1690277	12	63420803	g.IVS6-68G>C
	rs11175536*	12	63428238	g.IVS2-273C>T
	rs17176750	12	63433126	g.IVS1-322C>T
	rs17100642	12	63436793	g.IVS1+2339C>T
	rs489537	12	63453084	g.-13760G>A
GPC1	rs10933599	2	241005470	g.-18538C>T
	rs1316479	2	241008379	g.-15629T>C
	rs4299338	2	241009122	g.-14886G>C
	rs6742321	2	241009344	g.-14664C>T
	rs7589897	2	241010910	g.-13098C>T
	rs938808	2	241012068	g.-11940A>G
	rs7560829	2	241015296	g.-8712C>T
	rs13030208	2	241017137	g.-6871G>T
	rs10168475*	2	241017214	g.-6794A>G
	rs10177982	2	241017317	g.-6691C>T
	rs4344933	2	241021794	g.-2214C>T
	rs7577243	2	241030756	g.IVS1+6582A>G
	rs11902723	2	241035083	g.IVS1+10909A>G
	rs3828334	2	241038675	g.IVS1-8445A>G
	rs1320130	2	241039698	g.IVS1-7422G>C
	rs2292832	2	241044176	g.IVS1-2944T>C
	rs881029	2	241051687	g.IVS4+85T>C
	rs12695020	2	241052630	g.IVS4-76G>A
	rs2228327	2	241053172	g.Ex7+6C>T
	rs1042841*	2	241054281	g.Ex9+134A>G
	rs13013933	2	241055203	g.Ex9-966G>A
	rs2280260	2	241057046	g.*2665G>C
	rs1320131	2	241059962	g.*5581T>C
GPC3	rs2188457	X	132488035	g.*9782T>C
	rs7052433	X	132521853	g.IVS7-23866C>T
	rs2314298	X	132558207	g.Ex7-74T>C
	rs5933330	X	132562966	g.IVS6-4673G>A
	rs5977901	X	132598044	g.IVS6+25380T>C
	rs17251489	X	132608502	g.IVS6+14922C>G
	rs7052366	X	132609648	g.IVS6+13776C>G
	rs12862989	X	132611099	g.IVS6+12325G>C
	rs7885776	X	132635013	g.IVS5-11469A>T
	rs879941	X	132657525	g.IVS4-3337A>C
	rs7055943	X	132658963	g.IVS4+2626A>C
	rs7052290	X	132666132	g.IVS3-4410C>T
	rs7058452	X	132666742	g.IVS3-5020T>C
	rs12396801	X	132675755	g.IVS3-14033C>T
	rs5933340	X	132699596	g.IVS3+15579G>A
	rs7876323	X	132707622	g.IVS3+7553C>T
	rs7050758	X	132721798	g.IVS2-5929T>G
	rs7065940	X	132741466	g.IVS2-25597A>T
	rs7058178	X	132743418	g.IVS2-27549A>G
	rs926596	X	132754258	g.IVS2-38389A>G
	rs5977914	X	132762712	g.IVS2-46843A>G
	rs7889223	X	132764288	g.IVS2-48419G>A
	rs1908817	X	132769689	g.IVS2-53820C>G
	rs5977916	X	132777277	g.IVS2-61408G>T
	rs5975426	X	132781076	g.IVS2-65207G>A
	rs1908816	X	132808721	g.IVS2-92852T>C
	rs5977924	X	132810348	g.IVS2-94479T>G
	rs5975431	X	132813696	g.IVS2-97827C>T
	rs12860457	X	132815003	g.IVS2-99134G>A
	rs5975433	X	132815417	g.IVS2+99326T>C
	rs1003856	X	132816322	g.IVS2+98421A>G
	rs2267512	X	132822330	g.IVS2+92413T>C
	rs2267514	X	132823033	g.IVS2+91710T>C
	rs2267516	X	132826779	g.IVS2+87964C>G
	rs7887363	X	132829886	g.IVS2+84857C>T
	rs12007324	X	132837457	g.IVS2+77286G>A
	rs6634941	X	132839657	g.IVS2+75086A>C
	rs1009261	X	132855319	g.IVS2+59424A>G
	rs6529593	X	132866113	g.IVS2+48630C>T
	rs5977928	X	132870126	g.IVS2+44617A>G
	rs1264380	X	132873002	g.IVS2+41741T>G
	rs5977929	X	132882734	g.IVS2+32009A>G
	rs17000536	X	132903599	g.IVS2+11144T>C
	rs1264381	X	132905795	g.IVS2+8948C>T
	rs6654278	X	132907764	g.IVS2+6979G>C
	rs5975435	X	132915211	g.IVS1-307G>A
	rs1264384	X	132918564	g.IVS1-3660C>T
	rs2267527	X	132930377	g.IVS1-15473T>C
	rs1150185	X	132940026	g.IVS1+6942G>A
GPC4	rs5975390	X	132262710	g.*1850G>T
	rs1129980	X	132266538	g.Ex7+18G>T
	rs5977855	X	132287406	g.IVS2-1176G>A
	rs2266806	X	132295954	g.IVS2+4923C>T
	rs2223639	X	132299423	g.IVS2+1454C>T
	rs2073051	X	132301311	g.IVS1-276T>C
	rs10126243	X	132311248	g.IVS1-10213G>A
	rs2266807	X	132314889	g.IVS1-13854T>G
	rs2266808	X	132317799	g.IVS1-16764G>A
	rs6654665	X	132324337	g.IVS1-23302C>G
	rs17000443	X	132330686	g.IVS1-29651C>T
	rs12010529	X	132331153	g.IVS1-30118G>A
	rs6529574	X	132344615	g.IVS1+31885A>T
	rs6634930	X	132357394	g.IVS1+19106T>C
	rs16993044	X	132357828	g.IVS1+18672G>A
	rs5977872	X	132374772	g.IVS1+1728T>C
	rs17000449	X	132389576	g.-12916C>A
	rs10776467	X	132391806	g.-15146T>C
GTF2H1	rs2403254	11	18281722	g.IVS8+1823G>A
	rs11024614	11	18283334	g.IVS8+211G>A
	rs7943008	11	18283698	g.IVS7-82A>C
	rs4586132	11	18294778	g.IVS2+1096A>G
	rs10741741	11	18298657	g.IVS1+1412A>G
	rs4150530	11	18300270	g.Ex1+28C>A
	rs4150558	11	18310931	g.IVS1-252T>A
	rs4150561	11	18311453	g.IVS2+102T>C
	rs4150562	11	18311571	g.IVS2+220A>G
	rs4150563*	11	18311678	g.IVS2+327T>G
	rs4150574	11	18312966	g.IVS2-911A>G
	rs4150577	11	18313341	g.IVS2-536C>G
	rs4150581	11	18313846	g.IVS2-31A>G
	rs4150592*	11	18317952	g.IVS5+172T>G
	rs4150599	11	18319033	g.IVS5-351A>G
	rs4150601	11	18319105	g.IVS5-279G>T
	rs4150602	11	18319354	g.IVS5-30T>C
	rs4150628	11	18322444	g.IVS7+2714G>A
	rs4150638*	11	18325887	g.IVS8+49A>G
	rs4150642*	11	18327474	g.IVS9+1432G>C
	rs4150649	11	18330770	g.IVS11+201A>G
	rs4150667*	11	18339487	g.IVS14+657C>T
	rs4150674	11	18340160	g.IVS14+1330A>G
	rs4150681	11	18343691	g.IVS14-215C>T
	rs7950283	11	18351197	g.*7204C>T
GTF2H3	rs2048802	12	122664733	g.IVS8-952C>T
	rs7137130	12	122667934	g.IVS10-324G>C
	rs15587	12	122670002	g.Ex13+71A>G
	rs7302183	12	122670413	g.IVS13-51C>G
	rs9919	12	122671792	g.Ex9-270A>G
	rs1050448	12	122671878	g.Ex9-356C>T
	rs7313628	12	122672968	g.IVS8+168C>T
	rs7298287	12	122677676	g.IVS4-20A>G
	rs908373*	12	122679272	g.IVS4+1397G>C
	rs11572910	12	122683721	g.IVS1+324A>C
	rs11572915*	12	122685262	g.IVS1+890T>G
	rs12830927	12	122686944	g.IVS1+2572C>T
	rs11057315	12	122695877	g.IVS2-78C>A
	rs2292702	12	122696081	g.IVS3+20T>C
	rs10846535	12	122696341	g.IVS3+280A>G
	rs11572966*	12	122700755	g.IVS4-739C>T
	rs2340693	12	122700941	g.IVS4-553A>G
	rs10846537	12	122704299	g.IVS7+1064C>T
	rs4930737	12	122705550	g.IVS8+52A>G
	rs11057322	12	122707615	g.IVS9+1291C>T
	rs11572996*	12	122708248	g.IVS9-1768T>A
	rs11572998*	12	122709246	g.IVS9-770G>A
	rs11573003*	12	122710136	g.IVS10+52G>A
	rs11573005*	12	122710232	g.IVS10-63G>C
	rs11611354	12	122719592	g.*8856A>T
GTF2H4	rs1264320	6	30968979	g.IVS11-49C>T
	rs3132572	6	30969708	g.IVS12+529G>A
	rs1049623	6	30972808	g.Ex16+39T>C
	rs1049628	6	30975085	g.Ex20+174C>T
	rs9378150	6	30977672	g.-7120A>G
[truncated: 5,142 more rows]
